# Supplementary material for: Virome Assembly and Annotation: A Surprise in the Namib Desert
Source: Front Microbiol. 2017 Jan 23;8:13. doi: 10.3389/fmicb.2017.00013 (PMC5253355; doi:10.3389/fmicb.2017.00013)
Supplement: Table S1 — Assembly results for the simulated virome datasets SIM1, SIM2, and SIM3 for all contigs larger than 200 nt. [file Table1.XLSX]

## Sheet: SIM1_80nt
	CLC	CLC*	IDBA-UD	Spades	RayMeta	Abyss
read pairs mapped concordantly to assembly (%)	88.4	-	84.6	89.6	78.5	35.6
> 1 times to same scaffold (%)	0	-	0	0	8.4	2.1
> 1 times to different scaffolds (%)	1.1	-	0.4	0.8	1.1	0.4
number of scaffolds (% misassembled)	11477 (20)	9723 (5)	10698 (4)	13270 (3)	12926 (1)	10512 (3)
200nt - 499nt	5843 (10)	5349 (2)	5377 (4)	7408 (1)	9351 (0)	6786 (1)
500nt - 999nt	3033 (39)	2035 (9)	2782 (4)	2916 (8)	2108 (0)	1841 (5)
1kb - 1.999kb	1348 (25)	1126 (10)	1415 (3)	1416 (4)	856 (0)	961 (6)
2kb - 4.999kb	775 (13)	735 (8)	681 (4)	927 (3)	398 (0)	528 (6)
5kb - 9.999kb	204 (6)	204 (6)	202 (4)	308 (4)	93 (3)	186 (6)
10kb - 19.999kb	95 (12)	95 (12)	89 (0)	144 (5)	31 (29)	93 (8)
20kb - 49.999kb	134 (10)	134 (10)	117 (4)	129 (10)	72 (36)	78 (17)
50kb - 99.999kb	33 (15)	33 (15)	26 (8)	17 (24)	11 (64)	32 (41)
≥ 100kb	12 (25)	12 (25)	9 (11)	5 (20)	6 (83)	7 (57)
max scaffold length:	244866	244866	244893	138002	154941	244786
N50:	11162	15918	7830	5893	2920	9235
scaffolds correctly mapped to genomes	9224	9215	10278	12842	12850	10223
scaffolds correctly mapped to genomes (%)	80.3694	94.7753	96.2	98.3	99.4	97.3
number of misassembled scaffolds	2253	508	420	428	76	289
correctly assembled length (Mb)	16	15.9	16.6	17.6	9.5	12.1
genomes hit	526	526	496	537	411	443
genomes recovered	126	126	115	81	49	48
CLC* assembly filtered for all sequences with N%≥20

## Sheet: Sim2_80nt
	CLC	CLC*	IDBA-UD	Spades	RayMeta	Abyss
read pairs mapped concordantly to assembly (%)	76.5	-	no assembly	79.9	35.8	18.9
> 1 times to same scaffold (%)	0.1	-	no assembly	0.6	26.1	1.4
> 1 times to different scaffolds (%)	1.2	-	no assembly	0.2	0.8	0.4
number of scaffolds (% misassembled)	10057 (18)	9321 (11)	no assembly	10486 (17)	9720 (18)	8390 (16)
200nt - 499nt	2788 (17)	2578 (10)	no assembly	3458 (8)	6347 (6)	3637 (7)
500nt - 999nt	1440 (43)	1019 (20)	no assembly	1440 (17)	1316 (4)	1461 (11)
1000nt - 1499nt	560 (31)	491 (22)	no assembly	578 (12)	409 (2)	808 (8)
1500nt - 2099nt	5116 (7)	5081 (7)	no assembly	4105 (7)	349 (3)	1736 (8)
≥ 2100nt:	153 (100)	152 (100)	no assembly	905 (100)	1299 (100)	748 (100)
max scaffold length:	5549	5549	no assembly	8994	8745	6536
N50:	1992	1996	no assembly	2055	3697	1839
scaffolds correctly mapped to genomes	8276	8273	no assembly	8748	7950	7036
scaffolds correctly mapped to genomes (%)	82.2909	88.7566	no assembly	83.4	81.8	83.9
number of misassembled scaffolds	1781	1048	no assembly	1738	1770	1354
correctly assembled length (Mb)	11	10.9	no assembly	10	3.7	5.8
genomes hit	7753	7753	no assembly	7414	3783	4997
genomes recovered	4461	4461	no assembly	3524	193	1055
CLC* assembly filtered for all sequences with N%≥20

## Sheet: SIM3_80nt
	CLC	CLC*	IDBA-UD	Spades	RayMeta	Abyss
read pairs mapped concordantly to assembly (%)	81.1	-	31	83.7	31.1	17.3
> 1 times to same scaffold (%)	0	-	0	12.8	8.8	0.2
> 1 times to different scaffolds (%)	7	-	0.2	0.1	0.6	0.3
number of scaffolds (% misassembled)	10599 (23)	9365 (13)	9347 (12)	11680 (12)	9757 (10)	8470 (7)
200nt - 499nt	5380 (12)	5036 (6)	4564 (8)	6568 (5)	6795 (2)	5378 (4)
500nt - 999nt	2384 (41)	1622 (13)	2396 (12)	2251 (14)	1354 (3)	1399 (6)
1kb - 1.999kb	1682 (36)	1560 (31)	1212 (19)	1416 (20)	580 (8)	816 (12)
2kb - 4.999kb	901 (24)	895 (24)	962 (18)	1138 (31)	894 (61)	710 (16)
5kb - 9.999kb	148 (10)	148 (10)	102 (1)	174 (16)	108 (100)	76 (9)
10kb - 19.999kb	47 (2)	47 (2)	55 (2)	82 (37)	24 (100)	39 (5)
20kb - 49.999kb	46 (4)	46 (4)	46 (4)	34 (82)	2 (100)	43 (21)
50kb - 99.999kb	7 (0)	7 (0)	7 (0)	16 (100)	0 (na)	7 (14)
≥ 100kb	4 (25)	4 (25)	3 (0)	1 (100)	0 (na)	2 (0)
max scaffold length:	137969	137969	133246	204057	21950	136854
N50:	2023	2048	2059	2338	2542	2606
scaffolds correctly mapped to genomes	8159	8151	8271	10298	8825	7918
scaffolds correctly mapped to genomes (%)	77	87.0368	88.5	88.2	90.4	93.5
number of misassembled scaffolds	2440	1214	1076	1382	932	552
correctly assembled length (Mb)	9.7	9.7	9.9	8.8	4.5	7.7
genomes hit	495	495	442	482	392	420
genomes recovered	54	54	36	5	1	20
CLC* assembly filtered for all sequences with N%≥20
