# Supplementary material for: Virome Assembly and Annotation: A Surprise in the Namib Desert
Source: Front Microbiol. 2017 Jan 23;8:13. doi: 10.3389/fmicb.2017.00013 (PMC5253355; doi:10.3389/fmicb.2017.00013)
Supplement: Table S2 — Annotation table for all proteins discovered in this study comparing MetaVir annotations with those derived from the nr and RefSeq databases from NCBI, considering Pfam. [file Table2.XLSX]

## Sheet: Sheet1
gene name	contig	gene #	gene length	start	stop	strand	Metavir Hit	Metavir score	Metavir Taxonomy	Metavir Kingdom	Metavir definition	RefSeq evalue	RefSeq score	RefSeq Kingdom	RefSeq definition	RefSeq taxID	NCBInr evalue	NCBInr score	NCBInr Kingdom	NCBInr definition	NCBInr taxID	Top score	Deviation of MetaVir score from top score (%)	Top-Scoring Database	Score-based Annotation	gene name	RefSeq definition	NCBInr definition	Title has Viral word (from dictionary)	Annotation based on dictionary hits	Final Manual call	Pfam
A003ramics_mapped_single_contig_121_cont_gene_1-partial	A003ramics_mapped_single_contig_121_cont	1	425	1	426	+	-	-	-	-	hypothetical protein	0.015	43.5	Viruses	capsid protein [Sewage-associated circular DNA virus-28]	1592095	0.56	38.5	Viruses	coat protein [Tomato chino La Paz virus]	240492	43.5	-	RefSeq	Vp	A003ramics_mapped_single_contig_121_cont_gene_1-partial	capsid protein [Sewage-associated circular DNA virus-28]	coat protein [Tomato chino La Paz virus]	RefSeg, NCBInr	V	Vp	- -
A003ramics_mapped_single_contig_121_cont_gene_2	A003ramics_mapped_single_contig_121_cont	2	593	696	1289	+	-	-	-	-	hypothetical protein	-	-	-	-	-	-	-	-	-	-	0	-	-	-	A003ramics_mapped_single_contig_121_cont_gene_2	-	-	-	-	-	- -
A003ramics_mapped_single_contig_121_cont_gene_3	A003ramics_mapped_single_contig_121_cont	3	212	1321	1533	+	-	-	-	-	hypothetical protein	-	-	-	-	-	-	-	-	-	-	0	-	-	-	A003ramics_mapped_single_contig_121_cont_gene_3	-	-	-	-	-	- -
A003ramics_mapped_single_contig_121_cont_gene_4-partial	A003ramics_mapped_single_contig_121_cont	4	176	1475	1651	-	-	-	-	-	hypothetical protein	-	-	-	-	-	-	-	-	-	-	0	-	-	-	A003ramics_mapped_single_contig_121_cont_gene_4-partial	-	-	-	-	-	- -
A003ramics_mapped_single_contig_14_conti_gene_1	A003ramics_mapped_single_contig_14_conti	1	155	71	226	-	-	-	-	-	hypothetical protein	-	-	-	-	-	-	-	-	-	-	0	-	-	-	A003ramics_mapped_single_contig_14_conti_gene_1	-	-	-	-	-	- -
A003ramics_mapped_single_contig_14_conti_gene_2	A003ramics_mapped_single_contig_14_conti	2	485	204	689	-	-	-	-	-	hypothetical protein	-	-	-	-	-	-	-	-	-	-	0	-	-	-	A003ramics_mapped_single_contig_14_conti_gene_2	-	-	-	-	-	- -
A003ramics_mapped_single_contig_2_contig_gene_1-partial	A003ramics_mapped_single_contig_2_contig	1	352	1	353	-	YP_003915160.1	55.8	Viruses ssDNA viruses Geminiviridae Mastrevirus Digitaria didactyla striate mosaic virus	Viruses	putative RepA	7e-09	62.0	Viruses	replication-associated protein [Sewage-associated circular DNA virus-18]	1592085	4e-07	55.8	Viruses	RepA [Digitaria didactyla striate mosaic virus]	889510	62	10	RefSeq	V	A003ramics_mapped_single_contig_2_contig_gene_1-partial	replication-associated protein [Sewage-associated circular DNA virus-18]	RepA [Digitaria didactyla striate mosaic virus]	RefSeg, NCBInr	V	V	PF00799.15 Gemini_AL1
A003ramics_mapped_single_contig_2_contig_gene_2-partial	A003ramics_mapped_single_contig_2_contig	2	65	816	881	-	-	-	-	-	hypothetical protein	-	-	-	-	-	-	-	-	-	-	0	-	-	-	A003ramics_mapped_single_contig_2_contig_gene_2-partial	-	-	-	-	-	- -
A003ramics_mapped_single_contig_3_contig_gene_1-partial	A003ramics_mapped_single_contig_3_contig	1	516	1	517	-	YP_009109685.1	126	Viruses ssDNA viruses Circoviridae environmental samples Circoviridae 19 LDMD-2013	Viruses	putative replication-associated protein	6e-32	126	Viruses	replication-associated protein [Circoviridae 19 LDMD-2013]	1379723	1e-32	127	Viruses	hypothetical protein [uncultured marine virus]	186617	127	0.787402	NCBInr	V	A003ramics_mapped_single_contig_3_contig_gene_1-partial	replication-associated protein [Circoviridae 19 LDMD-2013]	hypothetical protein [uncultured marine virus]	RefSeg, NCBInr	V	V	PF02407.11 Viral_Rep
A003ramics_mapped_single_contig_3_contig_gene_2-partial	A003ramics_mapped_single_contig_3_contig	2	368	882	1250	-	YP_009021241.1	94.7	Viruses ssDNA viruses unclassified ssDNA viruses Dragonfly circularisvirus	Viruses	putative replication-associated protein	6e-22	99.8	Viruses	replication-associated protein [Sewage-associated circular DNA virus-29]	1592096	2e-21	92.8	Viruses	REP 2 [Rodent stool-associated circular genome virus]	1074214	99.8	5.11022	RefSeq	V	A003ramics_mapped_single_contig_3_contig_gene_2-partial	replication-associated protein [Sewage-associated circular DNA virus-29]	REP 2 [Rodent stool-associated circular genome virus]	RefSeg, NCBInr	V	V	- -
A003ramics_mapped_single_contig_33_conti_gene_1-partial	A003ramics_mapped_single_contig_33_conti	1	686	356	1042	-	YP_003084286.1	78.2	Viruses ssDNA viruses unclassified ssDNA viruses Circovirus-like genome RW-B	Viruses	hypothetical protein	-	-	-	-	-	1e-14	79.3	Viruses	hypothetical protein [Circovirus-like genome RW-B]	642252	79.3	1.38714	NCBInr	V	A003ramics_mapped_single_contig_33_conti_gene_1-partial	-	hypothetical protein [Circovirus-like genome RW-B]	NCBInr	V	V	PF00844.13 Gemini_coat
A003ramics_mapped_single_contig_39_conti_gene_1	A003ramics_mapped_single_contig_39_conti	1	170	635	805	+	-	-	-	-	hypothetical protein	-	-	-	-	-	-	-	-	-	-	0	-	-	-	A003ramics_mapped_single_contig_39_conti_gene_1	-	-	-	-	-	- -
A003ramics_mapped_single_contig_39_conti_gene_2-partial	A003ramics_mapped_single_contig_39_conti	2	91	812	903	+	-	-	-	-	hypothetical protein	-	-	-	-	-	-	-	-	-	-	0	-	-	-	A003ramics_mapped_single_contig_39_conti_gene_2-partial	-	-	-	-	-	- -
A003ramics_mapped_single_contig_43_conti_gene_2(403..889)	A003ramics_mapped_single_contig_43_conti	2	486	403	889	-	-	-	-	-	hypothetical protein	8e-07	54.7	Bacteria	hypothetical protein [Corynebacterium sp. JCB]	1414719	3e-14	75.9	Viruses	hypothetical protein [uncultured marine virus]	186617	75.9	-	NCBInr	V	A003ramics_mapped_single_contig_43_conti_gene_2(403..889)	hypothetical protein [Corynebacterium sp. JCB]	hypothetical protein [uncultured marine virus]	NCBInr	V	V	- -
A003ramics_mapped_single_contig_43_conti_gene_3(1..177)	A003ramics_mapped_single_contig_43_conti	3	176	1	177	-	-	-	-	-	hypothetical protein	-	-	-	-	-	-	-	-	-	-	0	-	-	-	A003ramics_mapped_single_contig_43_conti_gene_3(1..177)	-	-	-	-	-	- -
A003ramics_mapped_single_contig_5_contig_gene_1	A003ramics_mapped_single_contig_5_contig	1	632	484	1116	+	YP_003084282.1	120	Viruses ssDNA viruses unclassified ssDNA viruses Circovirus-like genome RW-A	Viruses	putative Rep protein	4e-37	142	Viruses	replication-associated protein [Avon-Heathcote Estuary associated circular virus 5]	1618256	8e-29	120	Viruses	putative Rep protein [Circovirus-like genome RW-A]	642251	142	15.493	RefSeq	V	A003ramics_mapped_single_contig_5_contig_gene_1	replication-associated protein [Avon-Heathcote Estuary associated circular virus 5]	putative Rep protein [Circovirus-like genome RW-A]	RefSeg, NCBInr	V	V	- -
A003ramics_mapped_single_contig_7_contig_gene_1	A003ramics_mapped_single_contig_7_contig	1	668	562	1230	-	YP_009109637.1	129	Viruses ssDNA viruses Circoviridae environmental samples Circoviridae 3 LDMD-2013	Viruses	hypothetical protein	3e-32	129	Viruses	hypothetical protein [Circoviridae 3 LDMD-2013]	1379707	2e-32	129	Viruses	hypothetical protein [Circoviridae 3 LDMD-2013]	1379707	129	0	MV, RefSeq, NCBInr	V, V, V	A003ramics_mapped_single_contig_7_contig_gene_1	hypothetical protein [Circoviridae 3 LDMD-2013]	hypothetical protein [Circoviridae 3 LDMD-2013]	RefSeg, NCBInr	V	V	PF00844.13 Gemini_coat
A003ramics_mapped_single_contig_7_contig_gene_2-partial	A003ramics_mapped_single_contig_7_contig	2	59	1248	1307	-	-	-	-	-	hypothetical protein	-	-	-	-	-	-	-	-	-	-	0	-	-	-	A003ramics_mapped_single_contig_7_contig_gene_2-partial	-	-	-	-	-	- -
A003ramics_unmapped_contig_1_gene_1-partial	A003ramics_unmapped_contig_1	1	321	1	322	-	-	-	-	-	hypothetical protein	-	-	-	-	-	-	-	-	-	-	0	-	-	-	A003ramics_unmapped_contig_1_gene_1-partial	-	-	-	-	-	- -
A003ramics_unmapped_contig_1_gene_10	A003ramics_unmapped_contig_1	10	167	3863	4030	-	-	-	-	-	hypothetical protein	-	-	-	-	-	-	-	-	-	-	0	-	-	-	A003ramics_unmapped_contig_1_gene_10	-	-	-	-	-	- -
A003ramics_unmapped_contig_1_gene_11	A003ramics_unmapped_contig_1	11	674	4108	4782	-	YP_008241758.1	59.3	Viruses dsDNA viruses;no RNA stage Caudovirales Siphoviridae unclassified Siphoviridae Cellulophaga phage phi19:1	Viruses	putative phage terminase small subunit	4e-44	157	Bacteria	terminase small subunit [Methylocystis parvus]	134	3e-44	157	Bacteria	terminase small subunit [Methylocystis parvus]	134	157	62.2293	RefSeq, NCBInr	B, B	A003ramics_unmapped_contig_1_gene_11	terminase small subunit [Methylocystis parvus]	terminase small subunit [Methylocystis parvus]	RefSeg, NCBInr	V	Vm	PB005939 Pfam-B_5939
A003ramics_unmapped_contig_1_gene_12	A003ramics_unmapped_contig_1	12	221	5120	5341	-	-	-	-	-	hypothetical protein	-	-	-	-	-	-	-	-	-	-	0	-	-	-	A003ramics_unmapped_contig_1_gene_12	-	-	-	-	-	- -
A003ramics_unmapped_contig_1_gene_13	A003ramics_unmapped_contig_1	13	233	5341	5574	-	YP_008433507.1	86.7	Viruses dsDNA viruses;no RNA stage Caudovirales Myoviridae unclassified Myoviridae Pseudomonas phage PaBG	Viruses	hypothetical protein	4e-20	86.7	Viruses	hypothetical protein PaBG_00176 [Pseudomonas phage PaBG]	1335230	3e-20	86.7	Viruses	hypothetical protein PaBG_00176 [Pseudomonas phage PaBG]	1335230	86.7	0	MV, RefSeq, NCBInr	V, V, V	A003ramics_unmapped_contig_1_gene_13	hypothetical protein PaBG_00176 [Pseudomonas phage PaBG]	hypothetical protein PaBG_00176 [Pseudomonas phage PaBG]	RefSeg, NCBInr	V	V	PF11195.3 DUF2829
A003ramics_unmapped_contig_1_gene_14	A003ramics_unmapped_contig_1	14	215	5571	5786	-	-	-	-	-	hypothetical protein	-	-	-	-	-	-	-	-	-	-	0	-	-	-	A003ramics_unmapped_contig_1_gene_14	-	-	-	-	-	- -
A003ramics_unmapped_contig_1_gene_15	A003ramics_unmapped_contig_1	15	218	5800	6018	-	-	-	-	-	hypothetical protein	-	-	-	-	-	-	-	-	-	-	0	-	-	-	A003ramics_unmapped_contig_1_gene_15	-	-	-	-	-	- -
A003ramics_unmapped_contig_1_gene_16	A003ramics_unmapped_contig_1	16	209	6138	6347	-	-	-	-	-	hypothetical protein	-	-	-	-	-	-	-	-	-	-	0	-	-	-	A003ramics_unmapped_contig_1_gene_16	-	-	-	-	-	- -
A003ramics_unmapped_contig_1_gene_17	A003ramics_unmapped_contig_1	17	275	6331	6606	-	-	-	-	-	hypothetical protein	-	-	-	-	-	-	-	-	-	-	0	-	-	-	A003ramics_unmapped_contig_1_gene_17	-	-	-	-	-	- -
A003ramics_unmapped_contig_1_gene_18	A003ramics_unmapped_contig_1	18	164	6603	6767	-	-	-	-	-	hypothetical protein	-	-	-	-	-	-	-	-	-	-	0	-	-	-	A003ramics_unmapped_contig_1_gene_18	-	-	-	-	-	- -
A003ramics_unmapped_contig_1_gene_19	A003ramics_unmapped_contig_1	19	500	6764	7264	-	-	-	-	-	hypothetical protein	-	-	-	-	-	-	-	-	-	-	0	-	-	-	A003ramics_unmapped_contig_1_gene_19	-	-	-	-	-	- -
A003ramics_unmapped_contig_1_gene_2	A003ramics_unmapped_contig_1	2	284	420	704	-	-	-	-	-	hypothetical protein	-	-	-	-	-	-	-	-	-	-	0	-	-	-	A003ramics_unmapped_contig_1_gene_2	-	-	-	-	-	- -
A003ramics_unmapped_contig_1_gene_20-partial	A003ramics_unmapped_contig_1	20	506	7261	7767	-	-	-	-	-	hypothetical protein	-	-	-	-	-	-	-	-	-	-	0	-	-	-	A003ramics_unmapped_contig_1_gene_20-partial	-	-	-	-	-	- -
A003ramics_unmapped_contig_1_gene_3	A003ramics_unmapped_contig_1	3	257	704	961	-	-	-	-	-	hypothetical protein	-	-	-	-	-	-	-	-	-	-	0	-	-	-	A003ramics_unmapped_contig_1_gene_3	-	-	-	-	-	- -
A003ramics_unmapped_contig_1_gene_4	A003ramics_unmapped_contig_1	4	233	958	1191	-	-	-	-	-	hypothetical protein	-	-	-	-	-	-	-	-	-	-	0	-	-	-	A003ramics_unmapped_contig_1_gene_4	-	-	-	-	-	- -
A003ramics_unmapped_contig_1_gene_5	A003ramics_unmapped_contig_1	5	182	1197	1379	-	-	-	-	-	hypothetical protein	-	-	-	-	-	-	-	-	-	-	0	-	-	-	A003ramics_unmapped_contig_1_gene_5	-	-	-	-	-	- -
A003ramics_unmapped_contig_1_gene_6	A003ramics_unmapped_contig_1	6	428	1376	1804	-	-	-	-	-	hypothetical protein	-	-	-	-	-	-	-	-	-	-	0	-	-	-	A003ramics_unmapped_contig_1_gene_6	-	-	-	-	-	- -
A003ramics_unmapped_contig_1_gene_7	A003ramics_unmapped_contig_1	7	1322	1851	3173	-	YP_008241822.1	121	Viruses dsDNA viruses;no RNA stage Caudovirales Siphoviridae unclassified Siphoviridae Cellulophaga phage phi46:1	Viruses	putative phage terminase large subunit	3e-77	257	Bacteria	hypothetical protein [Flavobacterium hibernum]	37752	5e-67	229	Bacteria	terminase [Dysgonomonas gadei]	156974;742766	257	52.9183	RefSeq	B	A003ramics_unmapped_contig_1_gene_7	hypothetical protein [Flavobacterium hibernum]	terminase [Dysgonomonas gadei]	NCBInr	V	Vm	PF04466.8 Terminase_3
A003ramics_unmapped_contig_1_gene_8	A003ramics_unmapped_contig_1	8	482	3166	3648	-	-	-	-	-	hypothetical protein	-	-	-	-	-	-	-	-	-	-	0	-	-	-	A003ramics_unmapped_contig_1_gene_8	-	-	-	-	-	- -
A003ramics_unmapped_contig_1_gene_9	A003ramics_unmapped_contig_1	9	215	3648	3863	-	-	-	-	-	hypothetical protein	-	-	-	-	-	-	-	-	-	-	0	-	-	-	A003ramics_unmapped_contig_1_gene_9	-	-	-	-	-	- -
A003ramics_unmapped_contig_10_gene_1	A003ramics_unmapped_contig_10	1	266	40	306	-	-	-	-	-	hypothetical protein	4e-14	72.4	Bacteria	hypothetical protein [Flavihumibacter petaseus]	549295	-	-	-	-	-	72.4	-	RefSeq	B	A003ramics_unmapped_contig_10_gene_1	hypothetical protein [Flavihumibacter petaseus]	-	-	-	B	- -
A003ramics_unmapped_contig_10_gene_10	A003ramics_unmapped_contig_10	10	602	4130	4732	-	-	-	-	-	hypothetical protein	-	-	-	-	-	-	-	-	-	-	0	-	-	-	A003ramics_unmapped_contig_10_gene_10	-	-	-	-	-	- -
A003ramics_unmapped_contig_10_gene_11	A003ramics_unmapped_contig_10	11	176	4887	5063	-	-	-	-	-	hypothetical protein	-	-	-	-	-	-	-	-	-	-	0	-	-	-	A003ramics_unmapped_contig_10_gene_11	-	-	-	-	-	- -
A003ramics_unmapped_contig_10_gene_12-partial	A003ramics_unmapped_contig_10	12	239	5060	5299	-	-	-	-	-	hypothetical protein	-	-	-	-	-	-	-	-	-	-	0	-	-	-	A003ramics_unmapped_contig_10_gene_12-partial	-	-	-	-	-	- -
A003ramics_unmapped_contig_10_gene_2	A003ramics_unmapped_contig_10	2	494	296	790	-	-	-	-	-	hypothetical protein	-	-	-	-	-	-	-	-	-	-	0	-	-	-	A003ramics_unmapped_contig_10_gene_2	-	-	-	-	-	- -
A003ramics_unmapped_contig_10_gene_3	A003ramics_unmapped_contig_10	3	401	801	1202	-	-	-	-	-	hypothetical protein	8e-23	96.7	Bacteria	ArsR family transcriptional regulator [Niastella koreensis]	354356	7e-23	96.7	Bacteria	regulatory protein ArsR [Niastella koreensis GR20-10]	354356;700598	96.7	-	RefSeq, NCBInr	B, B	A003ramics_unmapped_contig_10_gene_3	ArsR family transcriptional regulator [Niastella koreensis]	regulatory protein ArsR [Niastella koreensis GR20-10]	-	-	B	PF12840.2 HTH_20
A003ramics_unmapped_contig_10_gene_4	A003ramics_unmapped_contig_10	4	938	1199	2137	-	NP_536393.1	210	Viruses dsDNA viruses;no RNA stage Caudovirales Siphoviridae Lambdalikevirus unclassified Lambda-like viruses Burkholderia phage phiE125	Viruses	hypothetical protein	1e-76	246	Bacteria	hypothetical protein [Oceanicola sp. S124]	1042378	7e-77	246	Bacteria	hypothetical protein [Oceanicola sp. S124]	1042378	246	14.6341	RefSeq, NCBInr	B, B	A003ramics_unmapped_contig_10_gene_4	hypothetical protein [Oceanicola sp. S124]	hypothetical protein [Oceanicola sp. S124]	-	-	Vm	PF07505.6 Gp37_Gp68
A003ramics_unmapped_contig_10_gene_5	A003ramics_unmapped_contig_10	5	272	2137	2409	-	-	-	-	-	hypothetical protein	-	-	-	-	-	-	-	-	-	-	0	-	-	-	A003ramics_unmapped_contig_10_gene_5	-	-	-	-	-	- -
A003ramics_unmapped_contig_10_gene_6	A003ramics_unmapped_contig_10	6	179	2500	2679	-	-	-	-	-	hypothetical protein	-	-	-	-	-	-	-	-	-	-	0	-	-	-	A003ramics_unmapped_contig_10_gene_6	-	-	-	-	-	- -
A003ramics_unmapped_contig_10_gene_7	A003ramics_unmapped_contig_10	7	431	2681	3112	-	-	-	-	-	hypothetical protein	7e-23	98.2	Bacteria	hypothetical protein [Muricauda sp. MAR_2010_75]	1250232	3e-10	64.7	Bacteria	hypothetical protein Sfum_3865 [Syntrophobacter fumaroxidans MPOB]	119484;335543	98.2	-	RefSeq	B	A003ramics_unmapped_contig_10_gene_7	hypothetical protein [Muricauda sp. MAR_2010_75]	hypothetical protein Sfum_3865 [Syntrophobacter fumaroxidans MPOB]	-	-	B	- -
A003ramics_unmapped_contig_10_gene_8	A003ramics_unmapped_contig_10	8	407	3115	3522	-	YP_008873377.1	87.8	Viruses dsDNA viruses;no RNA stage Caudovirales Siphoviridae unclassified Siphoviridae Bacillus phage vB_BanS-Tsamsa	Viruses	hypothetical protein	3e-26	108	Bacteria	hypothetical protein [Kineosporia aurantiaca]	49185	4e-26	105	Bacteria	hypothetical protein Cpin_3883 [Chitinophaga pinensis DSM 2588]	79329;485918	108	18.7037	RefSeq	B	A003ramics_unmapped_contig_10_gene_8	hypothetical protein [Kineosporia aurantiaca]	hypothetical protein Cpin_3883 [Chitinophaga pinensis DSM 2588]	-	-	B-MV	- -
A003ramics_unmapped_contig_10_gene_9	A003ramics_unmapped_contig_10	9	377	3519	3896	-	-	-	-	-	hypothetical protein	-	-	-	-	-	-	-	-	-	-	0	-	-	-	A003ramics_unmapped_contig_10_gene_9	-	-	-	-	-	- -
A003ramics_unmapped_contig_100_gene_1-partial	A003ramics_unmapped_contig_100	1	1588	1	1589	-	NP_046572.1	86.3	Viruses dsDNA viruses;no RNA stage Caudovirales Siphoviridae Spbetalikevirus Bacillus phage SPbeta	Viruses	putative ABC transporter	0.0	1054	Bacteria	ABC-type protease/lipase transport system, ATPase and permease components [Limnobacter sp. MED105]	391597	0.0	1054	Bacteria	ABC-type protease/lipase transport system, ATPase and permease components [Limnobacter sp. MED105]	391597	1054	91.8121	RefSeq, NCBInr	B, B	A003ramics_unmapped_contig_100_gene_1-partial	ABC-type protease/lipase transport system, ATPase and permease components [Limnobacter sp. MED105]	ABC-type protease/lipase transport system, ATPase and permease components [Limnobacter sp. MED105]	-	-	B-MV	PF00005.22 ABC_tran
A003ramics_unmapped_contig_100_gene_2	A003ramics_unmapped_contig_100	2	416	1604	2020	-	-	-	-	-	hypothetical protein	2e-88	265	Bacteria	hypothetical protein [Limnobacter sp. MED105]	391597	2e-88	265	Bacteria	hypothetical protein [Limnobacter sp. MED105]	391597	265	-	RefSeq, NCBInr	B, B	A003ramics_unmapped_contig_100_gene_2	hypothetical protein [Limnobacter sp. MED105]	hypothetical protein [Limnobacter sp. MED105]	-	-	B	PB001263 Pfam-B_1263
A003ramics_unmapped_contig_100_gene_3	A003ramics_unmapped_contig_100	3	506	2030	2536	-	-	-	-	-	hypothetical protein	6e-119	345	Bacteria	sigma-24 (FecI-like) protein [Limnobacter sp. MED105]	391597	5e-119	345	Bacteria	sigma-24 (FecI-like) protein [Limnobacter sp. MED105]	391597	345	-	RefSeq, NCBInr	B, B	A003ramics_unmapped_contig_100_gene_3	sigma-24 (FecI-like) protein [Limnobacter sp. MED105]	sigma-24 (FecI-like) protein [Limnobacter sp. MED105]	-	-	B	PF08281.7 Sigma70_r4_2
A003ramics_unmapped_contig_1000_gene_1-partial	A003ramics_unmapped_contig_1000	1	413	1	414	+	-	-	-	-	hypothetical protein	-	-	-	-	-	0.76	38.1	Viruses	transcriptional regulator [Staphylococcus phage phiIBB-SEP1]	1340769	38.1	-	NCBInr	Vp	A003ramics_unmapped_contig_1000_gene_1-partial	-	transcriptional regulator [Staphylococcus phage phiIBB-SEP1]	NCBInr	V	Vp	- -
A003ramics_unmapped_contig_10000_gene_1-partial	A003ramics_unmapped_contig_10000	1	374	1	375	+	-	-	-	-	hypothetical protein	5e-49	176	Eukaryota	Pc20g03840 [Penicillium rubens Wisconsin 54-1255]	500485	3e-49	176	Eukaryota	Pc20g03840 [Penicillium chrysogenum Wisconsin 54-1255]	500485	176	-	RefSeq, NCBInr	E, E	A003ramics_unmapped_contig_10000_gene_1-partial	Pc20g03840 [Penicillium rubens Wisconsin 54-1255]	Pc20g03840 [Penicillium chrysogenum Wisconsin 54-1255]	-	-	E	- -
A003ramics_unmapped_contig_10000_gene_2-partial	A003ramics_unmapped_contig_10000	2	216	642	858	+	-	-	-	-	hypothetical protein	8e-39	145	Eukaryota	Pc20g03840 [Penicillium rubens Wisconsin 54-1255]	500485	6e-39	145	Eukaryota	Pc20g03840 [Penicillium chrysogenum Wisconsin 54-1255]	500485	145	-	RefSeq, NCBInr	E, E	A003ramics_unmapped_contig_10000_gene_2-partial	Pc20g03840 [Penicillium rubens Wisconsin 54-1255]	Pc20g03840 [Penicillium chrysogenum Wisconsin 54-1255]	-	-	E	- -
A003ramics_unmapped_contig_10001_gene_1	A003ramics_unmapped_contig_10001	1	149	133	282	-	-	-	-	-	hypothetical protein	-	-	-	-	-	-	-	-	-	-	0	-	-	-	A003ramics_unmapped_contig_10001_gene_1	-	-	-	-	-	- -
A003ramics_unmapped_contig_10001_gene_2-partial	A003ramics_unmapped_contig_10001	2	167	302	469	-	-	-	-	-	hypothetical protein	-	-	-	-	-	-	-	-	-	-	0	-	-	-	A003ramics_unmapped_contig_10001_gene_2-partial	-	-	-	-	-	- -
A003ramics_unmapped_contig_10003_gene_1	A003ramics_unmapped_contig_10003	1	461	142	603	-	-	-	-	-	hypothetical protein	-	-	-	-	-	0.094	41.2	Viruses	putative terminase large subunit [Pseudoalteromonas phage TW1]	1366055	41.2	-	NCBInr	Vp	A003ramics_unmapped_contig_10003_gene_1	-	putative terminase large subunit [Pseudoalteromonas phage TW1]	NCBInr	V	Vp	- -
A003ramics_unmapped_contig_10008_gene_1-partial	A003ramics_unmapped_contig_10008	1	138	1	139	-	-	-	-	-	hypothetical protein	-	-	-	-	-	6e-12	67.4	Eukaryota	O-methyltransferase, caffeic acid-type [Penicillium roqueforti]	5082	67.4	-	NCBInr	E	A003ramics_unmapped_contig_10008_gene_1-partial	-	O-methyltransferase, caffeic acid-type [Penicillium roqueforti]	-	-	E	- -
A003ramics_unmapped_contig_10009_gene_1	A003ramics_unmapped_contig_10009	1	299	132	431	-	-	-	-	-	hypothetical protein	-	-	-	-	-	-	-	-	-	-	0	-	-	-	A003ramics_unmapped_contig_10009_gene_1	-	-	-	-	-	- -
A003ramics_unmapped_contig_10009_gene_2	A003ramics_unmapped_contig_10009	2	200	385	585	-	-	-	-	-	hypothetical protein	-	-	-	-	-	-	-	-	-	-	0	-	-	-	A003ramics_unmapped_contig_10009_gene_2	-	-	-	-	-	- -
A003ramics_unmapped_contig_10009_gene_3	A003ramics_unmapped_contig_10009	3	380	593	973	-	-	-	-	-	hypothetical protein	-	-	-	-	-	-	-	-	-	-	0	-	-	-	A003ramics_unmapped_contig_10009_gene_3	-	-	-	-	-	- -
A003ramics_unmapped_contig_10009_gene_4	A003ramics_unmapped_contig_10009	4	911	954	1865	-	-	-	-	-	hypothetical protein	-	-	-	-	-	-	-	-	-	-	0	-	-	-	A003ramics_unmapped_contig_10009_gene_4	-	-	-	-	-	- -
A003ramics_unmapped_contig_10009_gene_5-partial	A003ramics_unmapped_contig_10009	5	128	1905	2033	-	-	-	-	-	hypothetical protein	-	-	-	-	-	-	-	-	-	-	0	-	-	-	A003ramics_unmapped_contig_10009_gene_5-partial	-	-	-	-	-	- -
A003ramics_unmapped_contig_1001_gene_1	A003ramics_unmapped_contig_1001	1	386	255	641	+	-	-	-	-	hypothetical protein	-	-	-	-	-	-	-	-	-	-	0	-	-	-	A003ramics_unmapped_contig_1001_gene_1	-	-	-	-	-	- -
A003ramics_unmapped_contig_1001_gene_2	A003ramics_unmapped_contig_1001	2	179	889	1068	+	-	-	-	-	hypothetical protein	-	-	-	-	-	-	-	-	-	-	0	-	-	-	A003ramics_unmapped_contig_1001_gene_2	-	-	-	-	-	- -
A003ramics_unmapped_contig_1001_gene_3	A003ramics_unmapped_contig_1001	3	170	1102	1272	+	-	-	-	-	hypothetical protein	-	-	-	-	-	-	-	-	-	-	0	-	-	-	A003ramics_unmapped_contig_1001_gene_3	-	-	-	-	-	- -
A003ramics_unmapped_contig_10011_gene_1-partial	A003ramics_unmapped_contig_10011	1	65	1	66	+	-	-	-	-	hypothetical protein	-	-	-	-	-	-	-	-	-	-	0	-	-	-	A003ramics_unmapped_contig_10011_gene_1-partial	-	-	-	-	-	- -
A003ramics_unmapped_contig_10011_gene_2	A003ramics_unmapped_contig_10011	2	965	41	1006	+	YP_008409510.1	236	Viruses dsDNA viruses;no RNA stage Caudovirales Siphoviridae unclassified Siphoviridae Mycobacterium phage DrDrey	Viruses	putative RecA	1e-75	247	Bacteria	recombinase RecA [Thermobaculum terrenum]	166501	7e-76	247	Bacteria	recA protein [Thermobaculum terrenum ATCC BAA-798]	166501;525904	247	4.45344	RefSeq, NCBInr	B, B	A003ramics_unmapped_contig_10011_gene_2	recombinase RecA [Thermobaculum terrenum]	recA protein [Thermobaculum terrenum ATCC BAA-798]	-	-	B-MV	PF00154.16 RecA
A003ramics_unmapped_contig_10011_gene_3-partial	A003ramics_unmapped_contig_10011	3	296	954	1250	-	YP_008241386.1	52	Viruses dsDNA viruses;no RNA stage Caudovirales Podoviridae unclassified Podoviridae Cellulophaga phage phi38:1	Viruses	putative chaperonin GroEL	2e-12	72.0	Bacteria	molecular chaperone GroEL [Lachnospiraceae bacterium P6B14]	1410631	4e-12	70.9	Bacteria	molecular chaperone GroEL [Youngiibacter fragilis]	994573;1408819	72	27.7778	RefSeq	B	A003ramics_unmapped_contig_10011_gene_3-partial	molecular chaperone GroEL [Lachnospiraceae bacterium P6B14]	molecular chaperone GroEL [Youngiibacter fragilis]	-	-	B-MV	PF00118.19 Cpn60_TCP1
A003ramics_unmapped_contig_10012_gene_1-partial	A003ramics_unmapped_contig_10012	1	107	1	108	-	-	-	-	-	hypothetical protein	2e-14	74.7	Eukaryota	hypothetical protein MGL_0908 [Malassezia globosa CBS 7966]	425265	1e-14	74.7	Eukaryota	hypothetical protein MGL_0908 [Malassezia globosa CBS 7966]	425265	74.7	-	RefSeq, NCBInr	E, E	A003ramics_unmapped_contig_10012_gene_1-partial	hypothetical protein MGL_0908 [Malassezia globosa CBS 7966]	hypothetical protein MGL_0908 [Malassezia globosa CBS 7966]	-	-	E	- -
A003ramics_unmapped_contig_10012_gene_2	A003ramics_unmapped_contig_10012	2	545	674	1219	-	-	-	-	-	hypothetical protein	1e-123	358	Eukaryota	hypothetical protein MGL_0907 [Malassezia globosa CBS 7966]	425265	1e-123	358	Eukaryota	hypothetical protein MGL_0907 [Malassezia globosa CBS 7966]	425265	358	-	RefSeq, NCBInr	E, E	A003ramics_unmapped_contig_10012_gene_2	hypothetical protein MGL_0907 [Malassezia globosa CBS 7966]	hypothetical protein MGL_0907 [Malassezia globosa CBS 7966]	-	-	E	PF01545.16 Cation_efflux
A003ramics_unmapped_contig_10013_gene_1-partial	A003ramics_unmapped_contig_10013	1	321	1	322	-	-	-	-	-	hypothetical protein	4e-70	226	Bacteria	tRNA(Ile)-lysidine synthase [Staphylococcus warneri]	1292	3e-72	224	Bacteria	hypothetical protein, partial [Acinetobacter baumannii]	470;1358412	226	-	RefSeq	B	A003ramics_unmapped_contig_10013_gene_1-partial	tRNA(Ile)-lysidine synthase [Staphylococcus warneri]	hypothetical protein, partial [Acinetobacter baumannii]	-	-	B	PF01171.15 ATP_bind_3
A003ramics_unmapped_contig_10014_gene_1-partial	A003ramics_unmapped_contig_10014	1	282	252	534	+	-	-	-	-	hypothetical protein	2e-41	153	Eukaryota	glycosyltransferase family 2 protein, partial [Baudoinia compniacensis UAMH 10762]	717646	1e-41	153	Eukaryota	glycosyltransferase family 2 protein, partial [Baudoinia compniacensis UAMH 10762]	717646	153	-	RefSeq, NCBInr	E, E	A003ramics_unmapped_contig_10014_gene_1-partial	glycosyltransferase family 2 protein, partial [Baudoinia compniacensis UAMH 10762]	glycosyltransferase family 2 protein, partial [Baudoinia compniacensis UAMH 10762]	-	-	E	- -
A003ramics_unmapped_contig_10016_gene_1-partial	A003ramics_unmapped_contig_10016	1	178	1	179	-	YP_006543.1	53.1	Viruses dsDNA viruses;no RNA stage Caudovirales Myoviridae Punalikevirus Enterobacteria phage P1	Viruses	putative Ban	3e-11	67.0	Bacteria	helicase DnaB [Pseudomonas sp. SLT2001]	180590	2e-11	63.5	Bacteria	replicative DNA helicase, partial [uncultured bacterium]	77133	67	20.7463	RefSeq	B	A003ramics_unmapped_contig_10016_gene_1-partial	helicase DnaB [Pseudomonas sp. SLT2001]	replicative DNA helicase, partial [uncultured bacterium]	-	-	B-MV	PF00772.16 DnaB
A003ramics_unmapped_contig_10016_gene_2-partial	A003ramics_unmapped_contig_10016	2	326	182	508	-	-	-	-	-	hypothetical protein	1e-09	64.7	Bacteria	hypothetical protein [Cupriavidus sp. SK-4]	574750	8e-10	64.7	Bacteria	hypothetical protein CF68_33110 [Cupriavidus sp. SK-4]	574750	64.7	-	RefSeq, NCBInr	B, B	A003ramics_unmapped_contig_10016_gene_2-partial	hypothetical protein [Cupriavidus sp. SK-4]	hypothetical protein CF68_33110 [Cupriavidus sp. SK-4]	-	-	B	- -
A003ramics_unmapped_contig_1002_gene_1-partial	A003ramics_unmapped_contig_1002	1	165	216	381	+	-	-	-	-	hypothetical protein	-	-	-	-	-	-	-	-	-	-	0	-	-	-	A003ramics_unmapped_contig_1002_gene_1-partial	-	-	-	-	-	- -
A003ramics_unmapped_contig_10021_gene_1-partial	A003ramics_unmapped_contig_10021	1	107	3	110	+	-	-	-	-	hypothetical protein	-	-	-	-	-	-	-	-	-	-	0	-	-	-	A003ramics_unmapped_contig_10021_gene_1-partial	-	-	-	-	-	- -
A003ramics_unmapped_contig_10022_gene_1-partial	A003ramics_unmapped_contig_10022	1	302	3	305	+	-	-	-	-	hypothetical protein	4e-65	209	Bacteria	Naphthoate synthase [Lactococcus lactis]	1358	8e-66	210	Bacteria	Naphthoate synthase [Lactococcus lactis]	1358;1137134	210	-	NCBInr	B	A003ramics_unmapped_contig_10022_gene_1-partial	Naphthoate synthase [Lactococcus lactis]	Naphthoate synthase [Lactococcus lactis]	-	-	B	PF00378.15 ECH
A003ramics_unmapped_contig_10023_gene_1-partial	A003ramics_unmapped_contig_10023	1	335	3	338	+	-	-	-	-	hypothetical protein	6e-70	227	Bacteria	L-asparaginase [Lactococcus lactis]	1358	2e-71	228	Bacteria	haloacid dehalogenase [Enterococcus gallinarum EGD-AAK12]	1357296	228	-	NCBInr	B	A003ramics_unmapped_contig_10023_gene_1-partial	L-asparaginase [Lactococcus lactis]	haloacid dehalogenase [Enterococcus gallinarum EGD-AAK12]	-	-	B	PF01503.12 PRA-PH
A003ramics_unmapped_contig_10023_gene_2-partial	A003ramics_unmapped_contig_10023	2	317	321	638	-	-	-	-	-	hypothetical protein	3e-66	212	Bacteria	dihydroxynaphthoic acid synthetase [Lactococcus lactis]	1358	9e-67	213	Bacteria	Naphthoate synthase [Lactococcus lactis]	1358;1137134	213	-	NCBInr	B	A003ramics_unmapped_contig_10023_gene_2-partial	dihydroxynaphthoic acid synthetase [Lactococcus lactis]	Naphthoate synthase [Lactococcus lactis]	-	-	B	PF00378.15 ECH
A003ramics_unmapped_contig_10024_gene_1-partial	A003ramics_unmapped_contig_10024	1	337	1	338	-	-	-	-	-	hypothetical protein	2e-63	213	Bacteria	secretion protein HlyD [Limnobacter sp. MED105]	391597	1e-63	213	Bacteria	secretion protein HlyD [Limnobacter sp. MED105]	391597	213	-	RefSeq, NCBInr	B, B	A003ramics_unmapped_contig_10024_gene_1-partial	secretion protein HlyD [Limnobacter sp. MED105]	secretion protein HlyD [Limnobacter sp. MED105]	-	-	B	- -
A003ramics_unmapped_contig_10026_gene_1-partial	A003ramics_unmapped_contig_10026	1	424	1	425	-	-	-	-	-	hypothetical protein	-	-	-	-	-	-	-	-	-	-	0	-	-	-	A003ramics_unmapped_contig_10026_gene_1-partial	-	-	-	-	-	- -
A003ramics_unmapped_contig_10026_gene_2	A003ramics_unmapped_contig_10026	2	863	422	1285	-	YP_009099780.1	52	Viruses dsDNA viruses;no RNA stage Caudovirales Myoviridae unclassified Myoviridae Rhizobium phage vB_RleM_P10VF	Viruses	putative N-acetylmuramoyl-L-alanine amidase	3e-35	138	Bacteria	N-acetylmuramoyl-L-alanine amidase [Chlorobaculum tepidum]	1097;194439	2e-35	138	Bacteria	N-acetylmuramoyl-L-alanine amidase [Chlorobium tepidum TLS]	1097;194439	138	62.3188	RefSeq, NCBInr	B, B	A003ramics_unmapped_contig_10026_gene_2	N-acetylmuramoyl-L-alanine amidase [Chlorobaculum tepidum]	N-acetylmuramoyl-L-alanine amidase [Chlorobium tepidum TLS]	-	-	B-MV	PF01510.20 Amidase_2
A003ramics_unmapped_contig_10026_gene_3-partial	A003ramics_unmapped_contig_10026	3	338	1282	1620	-	-	-	-	-	hypothetical protein	2e-06	53.5	Bacteria	hypothetical protein [Bdellovibrio bacteriovorus]	959	-	-	-	-	-	53.5	-	RefSeq	B	A003ramics_unmapped_contig_10026_gene_3-partial	hypothetical protein [Bdellovibrio bacteriovorus]	-	-	-	B	- -
A003ramics_unmapped_contig_10027_gene_1-partial	A003ramics_unmapped_contig_10027	1	83	1	84	+	-	-	-	-	hypothetical protein	-	-	-	-	-	-	-	-	-	-	0	-	-	-	A003ramics_unmapped_contig_10027_gene_1-partial	-	-	-	-	-	- -
A003ramics_unmapped_contig_10027_gene_2	A003ramics_unmapped_contig_10027	2	173	111	284	-	-	-	-	-	hypothetical protein	-	-	-	-	-	-	-	-	-	-	0	-	-	-	A003ramics_unmapped_contig_10027_gene_2	-	-	-	-	-	- -
A003ramics_unmapped_contig_10029_gene_1-partial	A003ramics_unmapped_contig_10029	1	371	3	374	+	-	-	-	-	hypothetical protein	5e-79	243	Bacteria	hypothetical protein [Dolosigranulum pigrum]	29394	4e-79	243	Bacteria	hypothetical protein [Dolosigranulum pigrum]	29394;883103	243	-	RefSeq, NCBInr	B, B	A003ramics_unmapped_contig_10029_gene_1-partial	hypothetical protein [Dolosigranulum pigrum]	hypothetical protein [Dolosigranulum pigrum]	-	-	B	- -
A003ramics_unmapped_contig_1003_gene_1-partial	A003ramics_unmapped_contig_1003	1	1961	2	1963	+	-	-	-	-	hypothetical protein	-	-	-	-	-	-	-	-	-	-	0	-	-	-	A003ramics_unmapped_contig_1003_gene_1-partial	-	-	-	-	-	- -
A003ramics_unmapped_contig_1003_gene_10	A003ramics_unmapped_contig_1003	10	476	9394	9870	-	-	-	-	-	hypothetical protein	1e-106	313	Bacteria	transcription elongation factor GreA [Limnobacter sp. MED105]	391597	1e-106	313	Bacteria	transcription elongation factor GreA [Limnobacter sp. MED105]	391597	313	-	RefSeq, NCBInr	B, B	A003ramics_unmapped_contig_1003_gene_10	transcription elongation factor GreA [Limnobacter sp. MED105]	transcription elongation factor GreA [Limnobacter sp. MED105]	-	-	B	PF03449.10 GreA_GreB_N
A003ramics_unmapped_contig_1003_gene_11-partial	A003ramics_unmapped_contig_1003	11	3206	9952	13158	-	-	-	-	-	hypothetical protein	0.0	2177	Bacteria	carbamoyl phosphate synthase large subunit [Limnobacter sp. MED105]	391597	0.0	2177	Bacteria	carbamoyl phosphate synthase large subunit [Limnobacter sp. MED105]	391597	2177	-	RefSeq, NCBInr	B, B	A003ramics_unmapped_contig_1003_gene_11-partial	carbamoyl phosphate synthase large subunit [Limnobacter sp. MED105]	carbamoyl phosphate synthase large subunit [Limnobacter sp. MED105]	-	-	B	PF02786.12 CPSase_L_D2
A003ramics_unmapped_contig_1003_gene_2	A003ramics_unmapped_contig_1003	2	1352	2014	3366	-	-	-	-	-	hypothetical protein	0.0	889	Bacteria	phosphoglucosamine mutase [Limnobacter sp. MED105]	391597	0.0	889	Bacteria	phosphoglucosamine mutase [Limnobacter sp. MED105]	391597	889	-	RefSeq, NCBInr	B, B	A003ramics_unmapped_contig_1003_gene_2	phosphoglucosamine mutase [Limnobacter sp. MED105]	phosphoglucosamine mutase [Limnobacter sp. MED105]	-	-	B	PF02878.11 PGM_PMM_I
A003ramics_unmapped_contig_1003_gene_3	A003ramics_unmapped_contig_1003	3	989	3394	4383	-	-	-	-	-	hypothetical protein	0.0	614	Bacteria	hypothetical protein [Limnobacter sp. MED105]	391597	0.0	614	Bacteria	hypothetical protein [Limnobacter sp. MED105]	391597	614	-	RefSeq, NCBInr	B, B	A003ramics_unmapped_contig_1003_gene_3	hypothetical protein [Limnobacter sp. MED105]	hypothetical protein [Limnobacter sp. MED105]	-	-	B	PF11397.3 GlcNAc
A003ramics_unmapped_contig_1003_gene_4	A003ramics_unmapped_contig_1003	4	836	4383	5219	-	YP_008318601.1	69.7	Viruses dsDNA viruses;no RNA stage unclassified dsDNA viruses Pandoravirus dulcis	Viruses	putative 2-amino-4-hydroxy-6-hydroxymethyldihydropteridine pyrophosphokinase	0.0	526	Bacteria	dihydropteroate synthase [Limnobacter sp. MED105]	391597	0.0	526	Bacteria	dihydropteroate synthase [Limnobacter sp. MED105]	391597	526	86.749	RefSeq, NCBInr	B, B	A003ramics_unmapped_contig_1003_gene_4	dihydropteroate synthase [Limnobacter sp. MED105]	dihydropteroate synthase [Limnobacter sp. MED105]	-	-	B-MV	PF00809.17 Pterin_bind
A003ramics_unmapped_contig_1003_gene_5	A003ramics_unmapped_contig_1003	5	341	5251	5592	-	-	-	-	-	hypothetical protein	1e-20	91.3	Bacteria	3-oxoacyl-ACP synthase [Limnobacter sp. MED105]	391597	9e-21	91.3	Bacteria	3-oxoacyl-(acyl carrier protein) synthase [Limnobacter sp. MED105]	391597	91.3	-	RefSeq, NCBInr	B, B	A003ramics_unmapped_contig_1003_gene_5	3-oxoacyl-ACP synthase [Limnobacter sp. MED105]	3-oxoacyl-(acyl carrier protein) synthase [Limnobacter sp. MED105]	-	-	B	- -
A003ramics_unmapped_contig_1003_gene_6	A003ramics_unmapped_contig_1003	6	1889	5764	7653	-	YP_007676316.1	388	Viruses dsDNA viruses;no RNA stage unclassified dsDNA viruses Micromonas pusilla virus 12T	Viruses	putative ATP-dependent metalloprotease FtsH	0.0	1267	Bacteria	cell division protein FtsH [Limnobacter sp. MED105]	391597	0.0	1268	Bacteria	ATP-dependent metalloprotease [Limnobacter sp. MED105]	391597	1268	69.4006	NCBInr	B	A003ramics_unmapped_contig_1003_gene_6	cell division protein FtsH [Limnobacter sp. MED105]	ATP-dependent metalloprotease [Limnobacter sp. MED105]	-	-	B-MV	PF01434.13 Peptidase_M41
A003ramics_unmapped_contig_1003_gene_7	A003ramics_unmapped_contig_1003	7	635	7837	8472	-	YP_009001772.1	53.9	Viruses ssRNA viruses ssRNA positive-strand viruses;no DNA stage unclassified ssRNA positive-strand viruses Negevirus Wallerfield virus	Viruses	hypothetical protein	2e-150	428	Bacteria	23S rRNA methyltransferase [Limnobacter sp. MED105]	391597	2e-150	428	Bacteria	23S rRNA methyltransferase [Limnobacter sp. MED105]	391597	428	87.4065	RefSeq, NCBInr	B, B	A003ramics_unmapped_contig_1003_gene_7	23S rRNA methyltransferase [Limnobacter sp. MED105]	23S rRNA methyltransferase [Limnobacter sp. MED105]	-	-	B-MV	PF01728.14 FtsJ
A003ramics_unmapped_contig_1003_gene_8	A003ramics_unmapped_contig_1003	8	371	8501	8872	+	-	-	-	-	hypothetical protein	4e-80	243	Bacteria	RNA-binding protein [Limnobacter sp. MED105]	391597	3e-80	243	Bacteria	RNA-binding protein [Limnobacter sp. MED105]	391597	243	-	RefSeq, NCBInr	B, B	A003ramics_unmapped_contig_1003_gene_8	RNA-binding protein [Limnobacter sp. MED105]	RNA-binding protein [Limnobacter sp. MED105]	-	-	B	PF01985.16 CRS1_YhbY
A003ramics_unmapped_contig_1003_gene_9	A003ramics_unmapped_contig_1003	9	491	8874	9365	-	-	-	-	-	hypothetical protein	7e-94	281	Bacteria	putative transmembrane protein [Limnobacter sp. MED105]	391597	5e-94	281	Bacteria	putative transmembrane protein [Limnobacter sp. MED105]	391597	281	-	RefSeq, NCBInr	B, B	A003ramics_unmapped_contig_1003_gene_9	putative transmembrane protein [Limnobacter sp. MED105]	putative transmembrane protein [Limnobacter sp. MED105]	-	-	B	PF13664.1 DUF4149
A003ramics_unmapped_contig_10030_gene_1-partial	A003ramics_unmapped_contig_10030	1	557	2	559	+	-	-	-	-	hypothetical protein	8e-121	357	Bacteria	hypothetical protein [Dolosigranulum pigrum]	29394	6e-121	357	Bacteria	hypothetical protein [Dolosigranulum pigrum]	29394;883103	357	-	RefSeq, NCBInr	B, B	A003ramics_unmapped_contig_10030_gene_1-partial	hypothetical protein [Dolosigranulum pigrum]	hypothetical protein [Dolosigranulum pigrum]	-	-	B	- -
A003ramics_unmapped_contig_10030_gene_2-partial	A003ramics_unmapped_contig_10030	2	373	556	929	+	YP_003969675.1	71.6	Viruses dsDNA viruses;no RNA stage Mimiviridae Cafeteriavirus Cafeteria roenbergensis virus Cafeteria roenbergensis virus BV-PW1	Viruses	putative RecQ-like ATP-dependent DNA helicase	3e-80	255	Bacteria	RecQ family ATP-dependent DNA helicase [Dolosigranulum pigrum]	29394	2e-80	255	Bacteria	RecQ family ATP-dependent DNA helicase [Dolosigranulum pigrum]	29394;883103	255	71.9216	RefSeq, NCBInr	B, B	A003ramics_unmapped_contig_10030_gene_2-partial	RecQ family ATP-dependent DNA helicase [Dolosigranulum pigrum]	RecQ family ATP-dependent DNA helicase [Dolosigranulum pigrum]	-	-	B-MV	PF00270.24 DEAD
A003ramics_unmapped_contig_10031_gene_1-partial	A003ramics_unmapped_contig_10031	1	185	1410	1595	-	-	-	-	-	hypothetical protein	-	-	-	-	-	-	-	-	-	-	0	-	-	-	A003ramics_unmapped_contig_10031_gene_1-partial	-	-	-	-	-	- -
A003ramics_unmapped_contig_10032_gene_1-partial	A003ramics_unmapped_contig_10032	1	527	2	529	+	-	-	-	-	hypothetical protein	1e-104	315	Bacteria	MULTISPECIES: metal-dependent hydrolase [Bacilli]	91061	7e-105	315	Bacteria	membrane-bound metal-dependent hydrolase [Staphylococcus warneri SG1]	1292;904338;1194526	315	-	RefSeq, NCBInr	B, B	A003ramics_unmapped_contig_10032_gene_1-partial	MULTISPECIES: metal-dependent hydrolase [Bacilli]	membrane-bound metal-dependent hydrolase [Staphylococcus warneri SG1]	-	-	B	PF04307.9 DUF457
A003ramics_unmapped_contig_10032_gene_2-partial	A003ramics_unmapped_contig_10032	2	113	441	554	-	-	-	-	-	hypothetical protein	1e-10	62.0	Bacteria	hypothetical protein [Staphylococcus warneri]	1292	6e-11	62.4	Bacteria	hypothetical protein ST398NM01_1960 [Staphylococcus aureus subsp. aureus 71193]	1280;1155079;1155084;1193576	62.4	-	NCBInr	B	A003ramics_unmapped_contig_10032_gene_2-partial	hypothetical protein [Staphylococcus warneri]	hypothetical protein ST398NM01_1960 [Staphylococcus aureus subsp. aureus 71193]	-	-	B	- -
A003ramics_unmapped_contig_10033_gene_1-partial	A003ramics_unmapped_contig_10033	1	422	3	425	+	YP_224185.1	95.5	Viruses dsDNA viruses;no RNA stage Caudovirales Siphoviridae unclassified Siphoviridae Enterobacteria phage ES18	Viruses	putative gp47	2e-31	121	Bacteria	hypothetical protein [Halomonas elongata]	2746	2e-31	121	Bacteria	hypothetical protein HELO_2115 [Halomonas elongata DSM 2581]	2746;768066	121	21.0744	RefSeq, NCBInr	B, B	A003ramics_unmapped_contig_10033_gene_1-partial	hypothetical protein [Halomonas elongata]	hypothetical protein HELO_2115 [Halomonas elongata DSM 2581]	-	-	B-MV	PF13392.1 HNH_3
A003ramics_unmapped_contig_10035_gene_1-partial	A003ramics_unmapped_contig_10035	1	550	1	551	+	-	-	-	-	hypothetical protein	6e-120	352	Bacteria	hypothetical protein [Rothia mucilaginosa]	43675	5e-116	342	Bacteria	hypothetical protein [Rothia mucilaginosa]	43675;563033	352	-	RefSeq	B	A003ramics_unmapped_contig_10035_gene_1-partial	hypothetical protein [Rothia mucilaginosa]	hypothetical protein [Rothia mucilaginosa]	-	-	B	- -
A003ramics_unmapped_contig_10036_gene_1-partial	A003ramics_unmapped_contig_10036	1	75	1	76	-	-	-	-	-	hypothetical protein	-	-	-	-	-	-	-	-	-	-	0	-	-	-	A003ramics_unmapped_contig_10036_gene_1-partial	-	-	-	-	-	- -
A003ramics_unmapped_contig_10036_gene_2	A003ramics_unmapped_contig_10036	2	122	161	283	+	-	-	-	-	hypothetical protein	-	-	-	-	-	-	-	-	-	-	0	-	-	-	A003ramics_unmapped_contig_10036_gene_2	-	-	-	-	-	- -
A003ramics_unmapped_contig_10036_gene_3-partial	A003ramics_unmapped_contig_10036	3	1512	311	1823	+	-	-	-	-	hypothetical protein	4e-11	75.1	Bacteria	hypothetical protein [Bacillus sp. J37]	935837	5e-11	74.7	Bacteria	hypothetical protein DESME_08930 [Desulfitobacterium metallireducens DSM 15288]	871968	75.1	-	RefSeq	B	A003ramics_unmapped_contig_10036_gene_3-partial	hypothetical protein [Bacillus sp. J37]	hypothetical protein DESME_08930 [Desulfitobacterium metallireducens DSM 15288]	-	-	B	- -
A003ramics_unmapped_contig_1004_gene_1	A003ramics_unmapped_contig_1004	1	161	91	252	+	-	-	-	-	hypothetical protein	-	-	-	-	-	-	-	-	-	-	0	-	-	-	A003ramics_unmapped_contig_1004_gene_1	-	-	-	-	-	- -
A003ramics_unmapped_contig_1004_gene_2	A003ramics_unmapped_contig_1004	2	326	618	944	+	-	-	-	-	hypothetical protein	3e-21	97.1	Eukaryota	conserved hypothetical protein [Aspergillus flavus NRRL3357]	332952	3e-22	97.8	Eukaryota	hypothetical protein FOMG_17171 [Fusarium oxysporum f. sp. melonis 26406]	1089452	97.8	-	NCBInr	E	A003ramics_unmapped_contig_1004_gene_2	conserved hypothetical protein [Aspergillus flavus NRRL3357]	hypothetical protein FOMG_17171 [Fusarium oxysporum f. sp. melonis 26406]	-	-	E	PB002446 Pfam-B_2446
A003ramics_unmapped_contig_1004_gene_3	A003ramics_unmapped_contig_1004	3	314	971	1285	+	-	-	-	-	hypothetical protein	1e-42	156	Eukaryota	conserved hypothetical protein [Aspergillus flavus NRRL3357]	332952	6e-43	156	Eukaryota	hypothetical protein Ao3042_00005 [Aspergillus oryzae 3.042]	1160506	156	-	RefSeq, NCBInr	E, E	A003ramics_unmapped_contig_1004_gene_3	conserved hypothetical protein [Aspergillus flavus NRRL3357]	hypothetical protein Ao3042_00005 [Aspergillus oryzae 3.042]	-	-	E	PB001024 Pfam-B_1024
A003ramics_unmapped_contig_1004_gene_4-partial	A003ramics_unmapped_contig_1004	4	344	1348	1692	+	-	-	-	-	hypothetical protein	8e-31	123	Eukaryota	conserved hypothetical protein [Aspergillus flavus NRRL3357]	332952	5e-31	124	Eukaryota	hypothetical protein Ao3042_00005 [Aspergillus oryzae 3.042]	1160506	124	-	NCBInr	E	A003ramics_unmapped_contig_1004_gene_4-partial	conserved hypothetical protein [Aspergillus flavus NRRL3357]	hypothetical protein Ao3042_00005 [Aspergillus oryzae 3.042]	-	-	E	PB001024 Pfam-B_1024
A003ramics_unmapped_contig_10040_gene_1-partial	A003ramics_unmapped_contig_10040	1	439	2	441	+	-	-	-	-	hypothetical protein	1e-93	290	Bacteria	ATP-dependent DNA helicase RecG [Bradyrhizobium yuanmingense]	108015	8e-99	303	Bacteria	ATP-dependent DNA helicase RecG [Bradyrhizobium sp. DFCI-1]	1230476	303	-	NCBInr	B	A003ramics_unmapped_contig_10040_gene_1-partial	ATP-dependent DNA helicase RecG [Bradyrhizobium yuanmingense]	ATP-dependent DNA helicase RecG [Bradyrhizobium sp. DFCI-1]	-	-	B	PF13749.1 HATPase_c_4
A003ramics_unmapped_contig_10041_gene_1-partial	A003ramics_unmapped_contig_10041	1	239	1	240	-	-	-	-	-	hypothetical protein	6e-22	92.8	Bacteria	MULTISPECIES: hypothetical protein [Bradyrhizobium]	374	7e-22	94.0	Bacteria	hypothetical protein RPB_0921 [Rhodopseudomonas palustris HaA2]	1076;316058	94	-	NCBInr	B	A003ramics_unmapped_contig_10041_gene_1-partial	MULTISPECIES: hypothetical protein [Bradyrhizobium]	hypothetical protein RPB_0921 [Rhodopseudomonas palustris HaA2]	-	-	B	- -
A003ramics_unmapped_contig_10041_gene_2-partial	A003ramics_unmapped_contig_10041	2	251	1302	1553	-	-	-	-	-	hypothetical protein	3e-40	148	Bacteria	ATP-dependent DNA helicase RecG [Bradyrhizobium yuanmingense]	108015	2e-49	172	Bacteria	ATP-dependent DNA helicase RecG [Bradyrhizobium sp. DFCI-1]	1230476	172	-	NCBInr	B	A003ramics_unmapped_contig_10041_gene_2-partial	ATP-dependent DNA helicase RecG [Bradyrhizobium yuanmingense]	ATP-dependent DNA helicase RecG [Bradyrhizobium sp. DFCI-1]	-	-	B	- -
A003ramics_unmapped_contig_10043_gene_1	A003ramics_unmapped_contig_10043	1	161	802	963	+	-	-	-	-	hypothetical protein	-	-	-	-	-	-	-	-	-	-	0	-	-	-	A003ramics_unmapped_contig_10043_gene_1	-	-	-	-	-	- -
A003ramics_unmapped_contig_10044_gene_1-partial	A003ramics_unmapped_contig_10044	1	128	460	588	-	-	-	-	-	hypothetical protein	-	-	-	-	-	-	-	-	-	-	0	-	-	-	A003ramics_unmapped_contig_10044_gene_1-partial	-	-	-	-	-	- -
A003ramics_unmapped_contig_10046_gene_1-partial	A003ramics_unmapped_contig_10046	1	230	1	231	-	-	-	-	-	hypothetical protein	1e-39	146	Eukaryota	Pc06g00740 [Penicillium rubens Wisconsin 54-1255]	500485	1e-39	146	Eukaryota	Pc06g00740 [Penicillium chrysogenum Wisconsin 54-1255]	500485	146	-	RefSeq, NCBInr	E, E	A003ramics_unmapped_contig_10046_gene_1-partial	Pc06g00740 [Penicillium rubens Wisconsin 54-1255]	Pc06g00740 [Penicillium chrysogenum Wisconsin 54-1255]	-	-	E	PF10644.4 Misat_Myo_SegII
A003ramics_unmapped_contig_10047_gene_1-partial	A003ramics_unmapped_contig_10047	1	357	1	358	-	-	-	-	-	hypothetical protein	6e-68	225	Bacteria	hypothetical protein, partial [Lactococcus lactis]	1358	5e-68	225	Bacteria	hypothetical protein LLCHP_1780, partial [Lactococcus lactis subsp. cremoris HP]	1295827	225	-	RefSeq, NCBInr	B, B	A003ramics_unmapped_contig_10047_gene_1-partial	hypothetical protein, partial [Lactococcus lactis]	hypothetical protein LLCHP_1780, partial [Lactococcus lactis subsp. cremoris HP]	-	-	B	- -
A003ramics_unmapped_contig_10048_gene_1-partial	A003ramics_unmapped_contig_10048	1	313	1	314	-	YP_009006306.1	128	Viruses dsDNA viruses;no RNA stage Caudovirales Myoviridae Tevenvirinae Schizot4likevirus unclassified Schizot4likevirus Vibrio phage VH7D	Viruses	putative anaerobic ribonucleoside-triphosphate reductase	2e-57	199	Bacteria	ribonucleoside-triphosphate reductase [Lactococcus lactis]	1358	1e-57	199	Bacteria	anaerobic ribonucleoside-triphosphate reductase [Lactococcus lactis subsp. lactis IO-1]	1358;1046624	199	35.6784	RefSeq, NCBInr	B, B	A003ramics_unmapped_contig_10048_gene_1-partial	ribonucleoside-triphosphate reductase [Lactococcus lactis]	anaerobic ribonucleoside-triphosphate reductase [Lactococcus lactis subsp. lactis IO-1]	-	-	B-MV	PF13597.1 NRDD
A003ramics_unmapped_contig_10049_gene_1	A003ramics_unmapped_contig_10049	1	446	397	843	+	-	-	-	-	hypothetical protein	1e-35	135	Eukaryota	conserved hypothetical protein [Ricinus communis]	3988	8e-36	135	Eukaryota	conserved hypothetical protein [Ricinus communis]	3988	135	-	RefSeq, NCBInr	E, E	A003ramics_unmapped_contig_10049_gene_1	conserved hypothetical protein [Ricinus communis]	conserved hypothetical protein [Ricinus communis]	-	-	E	PF05368.8 NmrA
A003ramics_unmapped_contig_10049_gene_2	A003ramics_unmapped_contig_10049	2	341	916	1257	+	-	-	-	-	hypothetical protein	3e-24	103	Eukaryota	conserved hypothetical protein [Ricinus communis]	3988	2e-24	103	Eukaryota	conserved hypothetical protein [Ricinus communis]	3988	103	-	RefSeq, NCBInr	E, E	A003ramics_unmapped_contig_10049_gene_2	conserved hypothetical protein [Ricinus communis]	conserved hypothetical protein [Ricinus communis]	-	-	E	- -
A003ramics_unmapped_contig_1005_gene_1-partial	A003ramics_unmapped_contig_1005	1	480	1	481	-	-	-	-	-	hypothetical protein	3e-89	275	Bacteria	peptidase [Perlucidibaca piscinae]	392589	2e-89	275	Bacteria	peptidase [Perlucidibaca piscinae]	392589	275	-	RefSeq, NCBInr	B, B	A003ramics_unmapped_contig_1005_gene_1-partial	peptidase [Perlucidibaca piscinae]	peptidase [Perlucidibaca piscinae]	-	-	B	PF14399.1 BtrH
A003ramics_unmapped_contig_10050_gene_1-partial	A003ramics_unmapped_contig_10050	1	179	3	182	+	-	-	-	-	hypothetical protein	-	-	-	-	-	-	-	-	-	-	0	-	-	-	A003ramics_unmapped_contig_10050_gene_1-partial	-	-	-	-	-	- -
A003ramics_unmapped_contig_10050_gene_2-partial	A003ramics_unmapped_contig_10050	2	419	274	693	-	-	-	-	-	hypothetical protein	3e-72	225	Eukaryota	Pc12g10000 [Penicillium rubens Wisconsin 54-1255]	500485	2e-72	225	Eukaryota	Pc12g10000 [Penicillium chrysogenum Wisconsin 54-1255]	500485	225	-	RefSeq, NCBInr	E, E	A003ramics_unmapped_contig_10050_gene_2-partial	Pc12g10000 [Penicillium rubens Wisconsin 54-1255]	Pc12g10000 [Penicillium chrysogenum Wisconsin 54-1255]	-	-	E	PF09351.5 DUF1993
A003ramics_unmapped_contig_10051_gene_1-partial	A003ramics_unmapped_contig_10051	1	298	1	299	-	YP_008240349.1	68.6	Viruses dsDNA viruses;no RNA stage Caudovirales unclassified Caudovirales Thermus phage phi OH2	Viruses	putative phage-type endonuclease	3e-14	74.7	Bacteria	hypothetical protein, partial [Clostridium cadaveris]	1529	1e-13	73.6	Bacteria	hypothetical protein [Clostridium pasteurianum]	1501;1428454	74.7	8.166	RefSeq	B	A003ramics_unmapped_contig_10051_gene_1-partial	hypothetical protein, partial [Clostridium cadaveris]	hypothetical protein [Clostridium pasteurianum]	-	-	B-MV	PF09588.5 YqaJ
A003ramics_unmapped_contig_10051_gene_2	A003ramics_unmapped_contig_10051	2	242	239	481	-	-	-	-	-	hypothetical protein	-	-	-	-	-	-	-	-	-	-	0	-	-	-	A003ramics_unmapped_contig_10051_gene_2	-	-	-	-	-	- -
A003ramics_unmapped_contig_10051_gene_3-partial	A003ramics_unmapped_contig_10051	3	215	641	856	-	-	-	-	-	hypothetical protein	3e-33	129	Bacteria	prolyl-tRNA synthetase, partial [Streptococcus sp. GMD4S]	1169673	3e-34	128	Bacteria	hypothetical protein, partial [Streptococcus sp. GMD2S]	1169671	129	-	RefSeq	B	A003ramics_unmapped_contig_10051_gene_3-partial	prolyl-tRNA synthetase, partial [Streptococcus sp. GMD4S]	hypothetical protein, partial [Streptococcus sp. GMD2S]	-	-	B	PF03129.15 HGTP_anticodon
A003ramics_unmapped_contig_10052_gene_1-partial	A003ramics_unmapped_contig_10052	1	345	1	346	-	-	-	-	-	hypothetical protein	7e-71	231	Bacteria	amino acid ABC transporter permease, partial [Streptococcus pneumoniae]	1313	4e-73	228	Bacteria	Chain A, Crystal Structure Of The Second Substrate Binding Domain Of A Putative Amino Acid Abc Transporter From Streptococcus Pneumoniae Canada Mdr_19a	637987	231	-	RefSeq	B	A003ramics_unmapped_contig_10052_gene_1-partial	amino acid ABC transporter permease, partial [Streptococcus pneumoniae]	Chain A, Crystal Structure Of The Second Substrate Binding Domain Of A Putative Amino Acid Abc Transporter From Streptococcus Pneumoniae Canada Mdr_19a	-	-	B	PF00497.15 SBP_bac_3
A003ramics_unmapped_contig_10053_gene_1-partial	A003ramics_unmapped_contig_10053	1	119	1	120	-	-	-	-	-	hypothetical protein	-	-	-	-	-	-	-	-	-	-	0	-	-	-	A003ramics_unmapped_contig_10053_gene_1-partial	-	-	-	-	-	- -
A003ramics_unmapped_contig_10053_gene_2-partial	A003ramics_unmapped_contig_10053	2	326	194	520	-	-	-	-	-	hypothetical protein	2e-08	57.0	Bacteria	hypothetical protein [Paenibacillus sp. P22]	483908	1e-08	57.0	Bacteria	hypothetical protein [Paenibacillus sp. P22]	483908	57	-	RefSeq, NCBInr	B, B	A003ramics_unmapped_contig_10053_gene_2-partial	hypothetical protein [Paenibacillus sp. P22]	hypothetical protein [Paenibacillus sp. P22]	-	-	B	- -
A003ramics_unmapped_contig_10054_gene_1-partial	A003ramics_unmapped_contig_10054	1	432	23	455	+	-	-	-	-	hypothetical protein	1e-08	61.6	Archaea	hypothetical protein [Haloferax mediterranei]	2252	8e-09	61.6	Archaea	hypothetical protein HFX_1300 [Haloferax mediterranei ATCC 33500]	2252;523841	61.6	-	RefSeq, NCBInr	A, A	A003ramics_unmapped_contig_10054_gene_1-partial	hypothetical protein [Haloferax mediterranei]	hypothetical protein HFX_1300 [Haloferax mediterranei ATCC 33500]	-	-	A	- -
A003ramics_unmapped_contig_10055_gene_1-partial	A003ramics_unmapped_contig_10055	1	525	1	526	+	-	-	-	-	hypothetical protein	2e-115	350	N/A	hypothetical protein [Bradyrhizobium sp. SEMIA 690]	1654716	2e-116	352	Bacteria	branched-chain amino acid transport system substrate-binding protein [Bradyrhizobium sp. DFCI-1]	1230476	352	-	NCBInr	B	A003ramics_unmapped_contig_10055_gene_1-partial	hypothetical protein [Bradyrhizobium sp. SEMIA 690]	branched-chain amino acid transport system substrate-binding protein [Bradyrhizobium sp. DFCI-1]	-	-	B	PF13231.1 PMT_2
A003ramics_unmapped_contig_10057_gene_1-partial	A003ramics_unmapped_contig_10057	1	502	1	503	-	-	-	-	-	hypothetical protein	7e-103	309	Bacteria	4-diphosphocytidyl-2C-methyl-D-erythritol kinase [Limnobacter sp. MED105]	391597	5e-103	309	Bacteria	4-diphosphocytidyl-2C-methyl-D-erythritol kinase [Limnobacter sp. MED105]	391597	309	-	RefSeq, NCBInr	B, B	A003ramics_unmapped_contig_10057_gene_1-partial	4-diphosphocytidyl-2C-methyl-D-erythritol kinase [Limnobacter sp. MED105]	4-diphosphocytidyl-2C-methyl-D-erythritol kinase [Limnobacter sp. MED105]	-	-	B	PF00288.21 GHMP_kinases_N
A003ramics_unmapped_contig_10057_gene_2	A003ramics_unmapped_contig_10057	2	569	651	1220	-	-	-	-	-	hypothetical protein	4e-132	380	Bacteria	hypothetical protein [Limnobacter sp. MED105]	391597	3e-132	380	Bacteria	hypothetical protein [Limnobacter sp. MED105]	391597	380	-	RefSeq, NCBInr	B, B	A003ramics_unmapped_contig_10057_gene_2	hypothetical protein [Limnobacter sp. MED105]	hypothetical protein [Limnobacter sp. MED105]	-	-	B	- -
A003ramics_unmapped_contig_10057_gene_3-partial	A003ramics_unmapped_contig_10057	3	530	1225	1755	-	-	-	-	-	hypothetical protein	6e-105	324	Bacteria	hypothetical protein [Limnobacter sp. MED105]	391597	4e-105	324	Bacteria	hypothetical protein [Limnobacter sp. MED105]	391597	324	-	RefSeq, NCBInr	B, B	A003ramics_unmapped_contig_10057_gene_3-partial	hypothetical protein [Limnobacter sp. MED105]	hypothetical protein [Limnobacter sp. MED105]	-	-	B	PF13414.1 TPR_11
A003ramics_unmapped_contig_10058_gene_1-partial	A003ramics_unmapped_contig_10058	1	175	1	176	-	-	-	-	-	hypothetical protein	-	-	-	-	-	-	-	-	-	-	0	-	-	-	A003ramics_unmapped_contig_10058_gene_1-partial	-	-	-	-	-	- -
A003ramics_unmapped_contig_10058_gene_2-partial	A003ramics_unmapped_contig_10058	2	149	219	368	-	-	-	-	-	hypothetical protein	3e-16	78.6	Bacteria	hypothetical protein [Limnobacter sp. MED105]	391597	2e-16	78.6	Bacteria	hypothetical protein [Limnobacter sp. MED105]	391597	78.6	-	RefSeq, NCBInr	B, B	A003ramics_unmapped_contig_10058_gene_2-partial	hypothetical protein [Limnobacter sp. MED105]	hypothetical protein [Limnobacter sp. MED105]	-	-	B	- -
A003ramics_unmapped_contig_10059_gene_1-partial	A003ramics_unmapped_contig_10059	1	370	1	371	-	YP_008771334.1	86.7	Viruses dsDNA viruses;no RNA stage Caudovirales unclassified Caudovirales Bacillus phage Pony	Viruses	hypothetical protein	3e-27	108	Bacteria	hypothetical protein [Cohnella sp. VKM B-2846]	1590652	4e-18	86.7	Viruses	hypothetical protein Pony_16 [Bacillus phage Pony]	1406786;1406787;1406789	108	19.7222	RefSeq	B	A003ramics_unmapped_contig_10059_gene_1-partial	hypothetical protein [Cohnella sp. VKM B-2846]	hypothetical protein Pony_16 [Bacillus phage Pony]	NCBInr	V	B-MV	- -
A003ramics_unmapped_contig_10059_gene_2	A003ramics_unmapped_contig_10059	2	497	380	877	-	YP_008771333.1	194	Viruses dsDNA viruses;no RNA stage Caudovirales unclassified Caudovirales Bacillus phage Pony	Viruses	hypothetical protein	5e-62	212	Bacteria	hypothetical protein [Bacillus sp. SIT10]	1622072	1e-55	194	Viruses	hypothetical protein Pony_15 [Bacillus phage Pony]	1406789	212	8.49057	RefSeq	B	A003ramics_unmapped_contig_10059_gene_2	hypothetical protein [Bacillus sp. SIT10]	hypothetical protein Pony_15 [Bacillus phage Pony]	NCBInr	V	B-MV	- -
A003ramics_unmapped_contig_1006_gene_1-partial	A003ramics_unmapped_contig_1006	1	644	1	645	-	-	-	-	-	hypothetical protein	3e-137	398	Bacteria	metal-dependent hydrolase [Perlucidibaca piscinae]	392589	1e-130	381	Bacteria	hypothetical protein ABO_0181 [Alcanivorax borkumensis SK2]	59754;393595;1435973	398	-	RefSeq	B	A003ramics_unmapped_contig_1006_gene_1-partial	metal-dependent hydrolase [Perlucidibaca piscinae]	hypothetical protein ABO_0181 [Alcanivorax borkumensis SK2]	-	-	B	PF10118.4 Metal_hydrol
A003ramics_unmapped_contig_10061_gene_1	A003ramics_unmapped_contig_10061	1	602	586	1188	-	-	-	-	-	hypothetical protein	-	-	-	-	-	-	-	-	-	-	0	-	-	-	A003ramics_unmapped_contig_10061_gene_1	-	-	-	-	-	- -
A003ramics_unmapped_contig_10061_gene_2-partial	A003ramics_unmapped_contig_10061	2	287	1185	1472	-	-	-	-	-	hypothetical protein	-	-	-	-	-	-	-	-	-	-	0	-	-	-	A003ramics_unmapped_contig_10061_gene_2-partial	-	-	-	-	-	- -
A003ramics_unmapped_contig_10064_gene_1	A003ramics_unmapped_contig_10064	1	272	45	317	-	-	-	-	-	hypothetical protein	-	-	-	-	-	-	-	-	-	-	0	-	-	-	A003ramics_unmapped_contig_10064_gene_1	-	-	-	-	-	- -
A003ramics_unmapped_contig_10064_gene_2-partial	A003ramics_unmapped_contig_10064	2	491	389	880	-	YP_003987070.1	115	Viruses dsDNA viruses;no RNA stage Mimiviridae Mimivirus Acanthamoeba polyphaga mimivirus	Viruses	putative uncharacterized hydrolase	4e-26	115	Viruses	uncharacterized hydrolase [Acanthamoeba polyphaga mimivirus]	212035	7e-29	116	Viruses	putative DNA repair protein [Acanthamoeba polyphaga mimivirus]	212035	116	0.862069	NCBInr	V	A003ramics_unmapped_contig_10064_gene_2-partial	uncharacterized hydrolase [Acanthamoeba polyphaga mimivirus]	putative DNA repair protein [Acanthamoeba polyphaga mimivirus]	RefSeg, NCBInr	V	V	- -
A003ramics_unmapped_contig_10065_gene_1-partial	A003ramics_unmapped_contig_10065	1	575	10	585	-	-	-	-	-	hypothetical protein	2e-08	60.1	Archaea	hypothetical protein [Halosimplex carlsbadense]	171164	2e-08	60.1	Archaea	hypothetical protein [Halosimplex carlsbadense]	171164;797114	60.1	-	RefSeq, NCBInr	A, A	A003ramics_unmapped_contig_10065_gene_1-partial	hypothetical protein [Halosimplex carlsbadense]	hypothetical protein [Halosimplex carlsbadense]	-	-	A	- -
A003ramics_unmapped_contig_10066_gene_1-partial	A003ramics_unmapped_contig_10066	1	392	1	393	+	-	-	-	-	hypothetical protein	-	-	-	-	-	-	-	-	-	-	0	-	-	-	A003ramics_unmapped_contig_10066_gene_1-partial	-	-	-	-	-	- -
A003ramics_unmapped_contig_10066_gene_2-partial	A003ramics_unmapped_contig_10066	2	246	417	663	+	-	-	-	-	hypothetical protein	-	-	-	-	-	-	-	-	-	-	0	-	-	-	A003ramics_unmapped_contig_10066_gene_2-partial	-	-	-	-	-	- -
A003ramics_unmapped_contig_10068_gene_1-partial	A003ramics_unmapped_contig_10068	1	195	1	196	-	-	-	-	-	hypothetical protein	-	-	-	-	-	-	-	-	-	-	0	-	-	-	A003ramics_unmapped_contig_10068_gene_1-partial	-	-	-	-	-	- -
A003ramics_unmapped_contig_10069_gene_1-partial	A003ramics_unmapped_contig_10069	1	398	1	399	-	-	-	-	-	hypothetical protein	-	-	-	-	-	-	-	-	-	-	0	-	-	-	A003ramics_unmapped_contig_10069_gene_1-partial	-	-	-	-	-	- -
A003ramics_unmapped_contig_1007_gene_1-partial	A003ramics_unmapped_contig_1007	1	557	1	558	-	-	-	-	-	hypothetical protein	1e-98	319	Bacteria	restriction endonuclease [Alcaligenes faecalis]	511	3e-98	317	Bacteria	hypothetical protein [Halomonas jeotgali]	553386	319	-	RefSeq	B	A003ramics_unmapped_contig_1007_gene_1-partial	restriction endonuclease [Alcaligenes faecalis]	hypothetical protein [Halomonas jeotgali]	-	-	B	- -
A003ramics_unmapped_contig_10070__gene_1-partial	A003ramics_unmapped_contig_10070_	1	88	1	89	-	-	-	-	-	hypothetical protein	-	-	-	-	-	-	-	-	-	-	0	-	-	-	A003ramics_unmapped_contig_10070__gene_1-partial	-	-	-	-	-	- -
A003ramics_unmapped_contig_10070__gene_2-partial	A003ramics_unmapped_contig_10070_	2	557	74	631	-	-	-	-	-	hypothetical protein	-	-	-	-	-	-	-	-	-	-	0	-	-	-	A003ramics_unmapped_contig_10070__gene_2-partial	-	-	-	-	-	- -
A003ramics_unmapped_contig_10071_gene_1	A003ramics_unmapped_contig_10071	1	446	1	447	+	-	-	-	-	hypothetical protein	2e-74	244	Bacteria	sodium:proton antiporter [Dolosigranulum pigrum]	29394	1e-74	244	Bacteria	sodium:proton antiporter [Dolosigranulum pigrum]	29394;883103	244	-	RefSeq, NCBInr	B, B	A003ramics_unmapped_contig_10071_gene_1	sodium:proton antiporter [Dolosigranulum pigrum]	sodium:proton antiporter [Dolosigranulum pigrum]	-	-	B	PB015111 Pfam-B_15111
A003ramics_unmapped_contig_10071_gene_2	A003ramics_unmapped_contig_10071	2	191	368	559	+	-	-	-	-	hypothetical protein	4e-36	130	Bacteria	hypothetical protein [Dolosigranulum pigrum]	29394	3e-36	130	Bacteria	hypothetical protein [Dolosigranulum pigrum]	29394;883103	130	-	RefSeq, NCBInr	B, B	A003ramics_unmapped_contig_10071_gene_2	hypothetical protein [Dolosigranulum pigrum]	hypothetical protein [Dolosigranulum pigrum]	-	-	B	- -
A003ramics_unmapped_contig_10072_gene_1-partial	A003ramics_unmapped_contig_10072	1	658	1	659	-	-	-	-	-	hypothetical protein	3e-158	454	Bacteria	peptidase M20 [Escherichia coli]	562	5e-160	454	Bacteria	aminobenzoyl-glutamate utilization protein B [Escherichia coli]	562;1182722	454	-	RefSeq, NCBInr	B, B	A003ramics_unmapped_contig_10072_gene_1-partial	peptidase M20 [Escherichia coli]	aminobenzoyl-glutamate utilization protein B [Escherichia coli]	-	-	B	- -
A003ramics_unmapped_contig_10072_gene_2-partial	A003ramics_unmapped_contig_10072	2	224	659	883	-	-	-	-	-	hypothetical protein	3e-46	154	Bacteria	hypothetical protein [Escherichia coli]	562	5e-46	155	Bacteria	aminobenzoyl-glutamate utilization protein A [Escherichia coli]	562;656429;1116149	155	-	NCBInr	B	A003ramics_unmapped_contig_10072_gene_2-partial	hypothetical protein [Escherichia coli]	aminobenzoyl-glutamate utilization protein A [Escherichia coli]	-	-	B	- -
A003ramics_unmapped_contig_10073_gene_1	A003ramics_unmapped_contig_10073	1	515	19	534	+	-	-	-	-	hypothetical protein	4e-118	343	Bacteria	adenine phosphoribosyltransferase [Dolosigranulum pigrum]	29394	3e-118	343	Bacteria	adenine phosphoribosyltransferase [Dolosigranulum pigrum]	29394;883103	343	-	RefSeq, NCBInr	B, B	A003ramics_unmapped_contig_10073_gene_1	adenine phosphoribosyltransferase [Dolosigranulum pigrum]	adenine phosphoribosyltransferase [Dolosigranulum pigrum]	-	-	B	PF00156.22 Pribosyltran
A003ramics_unmapped_contig_10074_gene_1-partial	A003ramics_unmapped_contig_10074	1	350	1	351	+	-	-	-	-	hypothetical protein	5e-07	57.4	N/A	hypothetical protein [Bradyrhizobium sp. SEMIA 690]	1654716	1e-05	52.0	Bacteria	hypothetical protein [Sphingomonas sp. S17]	1007104	57.4	-	RefSeq	N/A	A003ramics_unmapped_contig_10074_gene_1-partial	hypothetical protein [Bradyrhizobium sp. SEMIA 690]	hypothetical protein [Sphingomonas sp. S17]	-	-	-	- -
A003ramics_unmapped_contig_10074_gene_2	A003ramics_unmapped_contig_10074	2	293	401	694	-	-	-	-	-	hypothetical protein	-	-	-	-	-	-	-	-	-	-	0	-	-	-	A003ramics_unmapped_contig_10074_gene_2	-	-	-	-	-	- -
A003ramics_unmapped_contig_10074_gene_3-partial	A003ramics_unmapped_contig_10074	3	265	815	1080	+	-	-	-	-	hypothetical protein	-	-	-	-	-	-	-	-	-	-	0	-	-	-	A003ramics_unmapped_contig_10074_gene_3-partial	-	-	-	-	-	- -
A003ramics_unmapped_contig_10076_gene_1-partial	A003ramics_unmapped_contig_10076	1	270	1	271	-	-	-	-	-	hypothetical protein	-	-	-	-	-	-	-	-	-	-	0	-	-	-	A003ramics_unmapped_contig_10076_gene_1-partial	-	-	-	-	-	- -
A003ramics_unmapped_contig_10077_gene_1-partial	A003ramics_unmapped_contig_10077	1	440	3	443	+	-	-	-	-	hypothetical protein	3e-102	303	Bacteria	imidazole glycerol phosphate synthase subunit HisH [Staphylococcus epidermidis]	1282	2e-102	303	Bacteria	imidazole glycerol phosphate synthase [Staphylococcus epidermidis]	1282;979214	303	-	RefSeq, NCBInr	B, B	A003ramics_unmapped_contig_10077_gene_1-partial	imidazole glycerol phosphate synthase subunit HisH [Staphylococcus epidermidis]	imidazole glycerol phosphate synthase [Staphylococcus epidermidis]	-	-	B	PF00117.23 GATase
A003ramics_unmapped_contig_10079_gene_1-partial	A003ramics_unmapped_contig_10079	1	807	1	808	-	-	-	-	-	hypothetical protein	6e-05	51.6	Bacteria	head protein [Bacillus cereus]	1396	4e-05	51.6	Bacteria	head protein [Bacillus cereus]	1396;1053226	51.6	-	RefSeq, NCBInr	B, B	A003ramics_unmapped_contig_10079_gene_1-partial	head protein [Bacillus cereus]	head protein [Bacillus cereus]	RefSeg, NCBInr	V	Vm	- -
A003ramics_unmapped_contig_10084_gene_1-partial	A003ramics_unmapped_contig_10084	1	284	1	285	+	-	-	-	-	hypothetical protein	2e-55	178	Bacteria	MULTISPECIES: hypothetical protein [Streptococcus]	1301	1e-55	178	Bacteria	hypothetical protein [Streptococcus sp. M143]	563037	178	-	RefSeq, NCBInr	B, B	A003ramics_unmapped_contig_10084_gene_1-partial	MULTISPECIES: hypothetical protein [Streptococcus]	hypothetical protein [Streptococcus sp. M143]	-	-	B	PF13780.1 DUF4176
A003ramics_unmapped_contig_10084_gene_2	A003ramics_unmapped_contig_10084	2	353	399	752	+	-	-	-	-	hypothetical protein	3e-72	226	Bacteria	MULTISPECIES: hypothetical protein [Streptococcus]	1301	2e-72	226	Bacteria	PF13780 domain protein [Streptococcus sp. SR1]	936580;1161416	226	-	RefSeq, NCBInr	B, B	A003ramics_unmapped_contig_10084_gene_2	MULTISPECIES: hypothetical protein [Streptococcus]	PF13780 domain protein [Streptococcus sp. SR1]	-	-	B	- -
A003ramics_unmapped_contig_10085_gene_1-partial	A003ramics_unmapped_contig_10085	1	344	2	346	+	YP_002117655.1	94.4	Viruses dsDNA viruses;no RNA stage Caudovirales Siphoviridae unclassified Siphoviridae Rhizobium phage 16-3	Viruses	putative p097	1e-25	105	Bacteria	hypothetical protein [Sphingobium sp. YL23]	1335760	1e-25	105	Bacteria	hypothetical protein [Sphingobium sp. YL23]	1335760	105	10.0952	RefSeq, NCBInr	B, B	A003ramics_unmapped_contig_10085_gene_1-partial	hypothetical protein [Sphingobium sp. YL23]	hypothetical protein [Sphingobium sp. YL23]	-	-	B-MV	PF01555.13 N6_N4_Mtase
A003ramics_unmapped_contig_10087_gene_1-partial	A003ramics_unmapped_contig_10087	1	465	1	466	-	-	-	-	-	hypothetical protein	9e-71	234	Bacteria	MULTISPECIES: virulence protein [Streptococcus]	1301	2e-72	235	Bacteria	hypothetical protein [Streptococcus sp. M143]	563037	235	-	NCBInr	B	A003ramics_unmapped_contig_10087_gene_1-partial	MULTISPECIES: virulence protein [Streptococcus]	hypothetical protein [Streptococcus sp. M143]	-	-	B	PF04740.7 LXG
A003ramics_unmapped_contig_10087_gene_2-partial	A003ramics_unmapped_contig_10087	2	359	456	815	-	-	-	-	-	hypothetical protein	8e-73	227	Bacteria	MULTISPECIES: hypothetical protein [Streptococcus]	1301	6e-73	227	Bacteria	PF13780 domain protein [Streptococcus sp. SR1]	936580;1161416	227	-	RefSeq, NCBInr	B, B	A003ramics_unmapped_contig_10087_gene_2-partial	MULTISPECIES: hypothetical protein [Streptococcus]	PF13780 domain protein [Streptococcus sp. SR1]	-	-	B	PF13780.1 DUF4176
A003ramics_unmapped_contig_10089_gene_1-partial	A003ramics_unmapped_contig_10089	1	148	1	149	-	-	-	-	-	hypothetical protein	-	-	-	-	-	-	-	-	-	-	0	-	-	-	A003ramics_unmapped_contig_10089_gene_1-partial	-	-	-	-	-	- -
A003ramics_unmapped_contig_1009_gene_1-partial	A003ramics_unmapped_contig_1009	1	579	1	580	-	-	-	-	-	hypothetical protein	1e-39	150	Bacteria	sugar ABC transporter ATP-binding protein [Serratia sp. M24T3]	932213	8e-40	150	Bacteria	sugar ABC transporter ATP-binding protein [Serratia sp. M24T3]	932213	150	-	RefSeq, NCBInr	B, B	A003ramics_unmapped_contig_1009_gene_1-partial	sugar ABC transporter ATP-binding protein [Serratia sp. M24T3]	sugar ABC transporter ATP-binding protein [Serratia sp. M24T3]	-	-	B	- -
A003ramics_unmapped_contig_10090_gene_1-partial	A003ramics_unmapped_contig_10090	1	188	1	189	+	-	-	-	-	hypothetical protein	5e-30	118	Bacteria	PGAP1-like protein [Limnobacter sp. MED105]	391597	4e-30	118	Bacteria	PGAP1-like protein [Limnobacter sp. MED105]	391597	118	-	RefSeq, NCBInr	B, B	A003ramics_unmapped_contig_10090_gene_1-partial	PGAP1-like protein [Limnobacter sp. MED105]	PGAP1-like protein [Limnobacter sp. MED105]	-	-	B	- -
A003ramics_unmapped_contig_10090_gene_2-partial	A003ramics_unmapped_contig_10090	2	191	186	377	-	-	-	-	-	hypothetical protein	1e-37	134	Bacteria	hypothetical protein [Limnobacter sp. MED105]	391597	8e-38	134	Bacteria	hypothetical protein [Limnobacter sp. MED105]	391597	134	-	RefSeq, NCBInr	B, B	A003ramics_unmapped_contig_10090_gene_2-partial	hypothetical protein [Limnobacter sp. MED105]	hypothetical protein [Limnobacter sp. MED105]	-	-	B	- -
A003ramics_unmapped_contig_10091_gene_1-partial	A003ramics_unmapped_contig_10091	1	995	1	996	+	-	-	-	-	hypothetical protein	0.0	681	Bacteria	peptide synthetase [Staphylococcus epidermidis]	1282	0.0	681	Bacteria	peptide synthetase [Staphylococcus epidermidis]	1282;1000590	681	-	RefSeq, NCBInr	B, B	A003ramics_unmapped_contig_10091_gene_1-partial	peptide synthetase [Staphylococcus epidermidis]	peptide synthetase [Staphylococcus epidermidis]	-	-	B	PF00668.15 Condensation
A003ramics_unmapped_contig_10092_gene_1-partial	A003ramics_unmapped_contig_10092	1	620	3	623	+	-	-	-	-	hypothetical protein	-	-	-	-	-	-	-	-	-	-	0	-	-	-	A003ramics_unmapped_contig_10092_gene_1-partial	-	-	-	-	-	- -
A003ramics_unmapped_contig_10094_gene_1-partial	A003ramics_unmapped_contig_10094	1	573	315	888	+	-	-	-	-	hypothetical protein	7e-87	274	Eukaryota	hypothetical protein BAUCODRAFT_33388 [Baudoinia compniacensis UAMH 10762]	717646	5e-87	274	Eukaryota	hypothetical protein BAUCODRAFT_33388 [Baudoinia compniacensis UAMH 10762]	717646	274	-	RefSeq, NCBInr	E, E	A003ramics_unmapped_contig_10094_gene_1-partial	hypothetical protein BAUCODRAFT_33388 [Baudoinia compniacensis UAMH 10762]	hypothetical protein BAUCODRAFT_33388 [Baudoinia compniacensis UAMH 10762]	-	-	E	- -
A003ramics_unmapped_contig_10097_gene_1-partial	A003ramics_unmapped_contig_10097	1	1241	448	1689	-	-	-	-	-	hypothetical protein	0.0	819	Bacteria	transposase, partial [Salmonella enterica]	28901	0.0	819	Bacteria	Tn4378 transposase, partial [Salmonella enterica]	28901;749965	819	-	RefSeq, NCBInr	B, B	A003ramics_unmapped_contig_10097_gene_1-partial	transposase, partial [Salmonella enterica]	Tn4378 transposase, partial [Salmonella enterica]	-	-	B	PF01526.12 DDE_Tnp_Tn3
A003ramics_unmapped_contig_10098_gene_1-partial	A003ramics_unmapped_contig_10098	1	376	1	377	-	-	-	-	-	hypothetical protein	-	-	-	-	-	-	-	-	-	-	0	-	-	-	A003ramics_unmapped_contig_10098_gene_1-partial	-	-	-	-	-	- -
A003ramics_unmapped_contig_101_gene_1	A003ramics_unmapped_contig_101	1	278	112	390	+	-	-	-	-	hypothetical protein	8e-48	171	Bacteria	Response regulator receiver:ATP-binding region, ATPase-like:Histidine kinase, HAMP region:Histidine [Limnobacter sp. MED105]	391597	6e-48	171	Bacteria	Response regulator receiver:ATP-binding region, ATPase-like:Histidine kinase, HAMP region:Histidine [Limnobacter sp. MED105]	391597	171	-	RefSeq, NCBInr	B, B	A003ramics_unmapped_contig_101_gene_1	Response regulator receiver:ATP-binding region, ATPase-like:Histidine kinase, HAMP region:Histidine [Limnobacter sp. MED105]	Response regulator receiver:ATP-binding region, ATPase-like:Histidine kinase, HAMP region:Histidine [Limnobacter sp. MED105]	-	-	B	PF01627.18 Hpt
A003ramics_unmapped_contig_101_gene_2	A003ramics_unmapped_contig_101	2	299	379	678	-	-	-	-	-	hypothetical protein	7e-56	180	Bacteria	endoribonuclease L-PSP [Limnobacter sp. MED105]	391597	3e-56	180	Bacteria	endoribonuclease L-PSP [Limnobacter sp. MED105]	391597	180	-	RefSeq, NCBInr	B, B	A003ramics_unmapped_contig_101_gene_2	endoribonuclease L-PSP [Limnobacter sp. MED105]	endoribonuclease L-PSP [Limnobacter sp. MED105]	-	-	B	PF01042.16 Ribonuc_L-PSP
A003ramics_unmapped_contig_101_gene_3	A003ramics_unmapped_contig_101	3	518	757	1275	+	-	-	-	-	hypothetical protein	2e-121	352	Bacteria	hypothetical protein [Limnobacter sp. MED105]	391597	1e-121	352	Bacteria	hypothetical protein [Limnobacter sp. MED105]	391597	352	-	RefSeq, NCBInr	B, B	A003ramics_unmapped_contig_101_gene_3	hypothetical protein [Limnobacter sp. MED105]	hypothetical protein [Limnobacter sp. MED105]	-	-	B	PF08982.6 DUF1857
A003ramics_unmapped_contig_101_gene_4	A003ramics_unmapped_contig_101	4	338	1290	1628	-	-	-	-	-	hypothetical protein	3e-74	227	Bacteria	hypothetical protein [Limnobacter sp. MED105]	391597	2e-74	227	Bacteria	hypothetical protein [Limnobacter sp. MED105]	391597	227	-	RefSeq, NCBInr	B, B	A003ramics_unmapped_contig_101_gene_4	hypothetical protein [Limnobacter sp. MED105]	hypothetical protein [Limnobacter sp. MED105]	-	-	B	PF04273.8 DUF442
A003ramics_unmapped_contig_101_gene_5-partial	A003ramics_unmapped_contig_101	5	173	1653	1826	-	-	-	-	-	hypothetical protein	4e-29	115	Bacteria	cytochrome BD ubiquinol oxidase subunit II [Limnobacter sp. MED105]	391597	3e-29	115	Bacteria	cytochrome BD ubiquinol oxidase subunit II [Limnobacter sp. MED105]	391597	115	-	RefSeq, NCBInr	B, B	A003ramics_unmapped_contig_101_gene_5-partial	cytochrome BD ubiquinol oxidase subunit II [Limnobacter sp. MED105]	cytochrome BD ubiquinol oxidase subunit II [Limnobacter sp. MED105]	-	-	B	PF02322.10 Cyto_ox_2
A003ramics_unmapped_contig_10103_gene_1-partial	A003ramics_unmapped_contig_10103	1	80	3	83	+	-	-	-	-	hypothetical protein	-	-	-	-	-	-	-	-	-	-	0	-	-	-	A003ramics_unmapped_contig_10103_gene_1-partial	-	-	-	-	-	- -
A003ramics_unmapped_contig_10103_gene_2-partial	A003ramics_unmapped_contig_10103	2	96	329	425	+	-	-	-	-	hypothetical protein	5e-12	67.4	Bacteria	pyridine nucleotide-disulfide oxidoreductase [Limnobacter sp. MED105]	391597	4e-12	67.4	Bacteria	pyridine nucleotide-disulfide oxidoreductase [Limnobacter sp. MED105]	391597	67.4	-	RefSeq, NCBInr	B, B	A003ramics_unmapped_contig_10103_gene_2-partial	pyridine nucleotide-disulfide oxidoreductase [Limnobacter sp. MED105]	pyridine nucleotide-disulfide oxidoreductase [Limnobacter sp. MED105]	-	-	B	- -
A003ramics_unmapped_contig_10104_gene_1-partial	A003ramics_unmapped_contig_10104	1	321	1	322	+	-	-	-	-	hypothetical protein	-	-	-	-	-	-	-	-	-	-	0	-	-	-	A003ramics_unmapped_contig_10104_gene_1-partial	-	-	-	-	-	- -
A003ramics_unmapped_contig_10105_gene_1-partial	A003ramics_unmapped_contig_10105	1	625	1	626	-	-	-	-	-	hypothetical protein	3e-119	353	Bacteria	hypothetical protein [Treponema medium]	58231	2e-119	353	Bacteria	hypothetical protein [Treponema medium]	58231;1125700	353	-	RefSeq, NCBInr	B, B	A003ramics_unmapped_contig_10105_gene_1-partial	hypothetical protein [Treponema medium]	hypothetical protein [Treponema medium]	-	-	B	- -
A003ramics_unmapped_contig_10109_gene_1-partial	A003ramics_unmapped_contig_10109	1	717	3	720	+	-	-	-	-	hypothetical protein	-	-	-	-	-	-	-	-	-	-	0	-	-	-	A003ramics_unmapped_contig_10109_gene_1-partial	-	-	-	-	Vm	PF04860.7 Phage_portal
A003ramics_unmapped_contig_1011_gene_1	A003ramics_unmapped_contig_1011	1	179	587	766	-	-	-	-	-	hypothetical protein	-	-	-	-	-	-	-	-	-	-	0	-	-	-	A003ramics_unmapped_contig_1011_gene_1	-	-	-	-	-	- -
A003ramics_unmapped_contig_10110_gene_1-partial	A003ramics_unmapped_contig_10110	1	152	3	155	+	-	-	-	-	hypothetical protein	3e-22	97.8	Bacteria	maltose ABC transporter permease [Propionibacterium acnes]	1747	2e-22	97.8	Bacteria	maltose ABC transporter permease [Propionibacterium acnes]	1747;1051006	97.8	-	RefSeq, NCBInr	B, B	A003ramics_unmapped_contig_10110_gene_1-partial	maltose ABC transporter permease [Propionibacterium acnes]	maltose ABC transporter permease [Propionibacterium acnes]	-	-	B	- -
A003ramics_unmapped_contig_10110_gene_2	A003ramics_unmapped_contig_10110	2	905	155	1060	+	-	-	-	-	hypothetical protein	0.0	588	Bacteria	maltose ABC transporter permease [Propionibacterium acnes]	1747	0.0	588	Bacteria	maltose ABC transporter permease [Propionibacterium acnes]	1747;1051006	588	-	RefSeq, NCBInr	B, B	A003ramics_unmapped_contig_10110_gene_2	maltose ABC transporter permease [Propionibacterium acnes]	maltose ABC transporter permease [Propionibacterium acnes]	-	-	B	PF00528.17 BPD_transp_1
A003ramics_unmapped_contig_10110_gene_3-partial	A003ramics_unmapped_contig_10110	3	153	1086	1239	+	-	-	-	-	hypothetical protein	5e-25	103	Bacteria	LacI family transcriptional regulator [Propionibacterium acnes]	1747	6e-27	103	Bacteria	LacI family transcriptional regulator [Propionibacterium acnes]	1747;765079;765080;1226748	103	-	RefSeq, NCBInr	B, B	A003ramics_unmapped_contig_10110_gene_3-partial	LacI family transcriptional regulator [Propionibacterium acnes]	LacI family transcriptional regulator [Propionibacterium acnes]	-	-	B	PF00356.16 LacI
A003ramics_unmapped_contig_10111_gene_1	A003ramics_unmapped_contig_10111	1	323	112	435	+	-	-	-	-	hypothetical protein	3e-07	54.3	Bacteria	hypothetical protein [Achromobacter piechaudii]	72556	2e-07	54.3	Bacteria	hypothetical protein [Achromobacter piechaudii]	72556;1156919	54.3	-	RefSeq, NCBInr	B, B	A003ramics_unmapped_contig_10111_gene_1	hypothetical protein [Achromobacter piechaudii]	hypothetical protein [Achromobacter piechaudii]	-	-	B	- -
A003ramics_unmapped_contig_10111_gene_2-partial	A003ramics_unmapped_contig_10111	2	164	435	599	+	-	-	-	-	hypothetical protein	-	-	-	-	-	-	-	-	-	-	0	-	-	-	A003ramics_unmapped_contig_10111_gene_2-partial	-	-	-	-	-	- -
A003ramics_unmapped_contig_10112_gene_1-partial	A003ramics_unmapped_contig_10112	1	418	1	419	-	YP_001552278.1	50.4	Viruses dsDNA viruses;no RNA stage Caudovirales Podoviridae unclassified Podoviridae Thalassomonas phage BA3	Viruses	hypothetical protein	8e-07	56.6	Bacteria	hypothetical protein [Xanthomonas albilineans]	29447	4e-06	54.3	Bacteria	hypothetical protein [Xanthomonas sp. SHU199]	1240783	56.6	10.9541	RefSeq	B	A003ramics_unmapped_contig_10112_gene_1-partial	hypothetical protein [Xanthomonas albilineans]	hypothetical protein [Xanthomonas sp. SHU199]	-	-	B-MV	- -
A003ramics_unmapped_contig_10113_gene_1-partial	A003ramics_unmapped_contig_10113	1	230	89	319	-	NP_795430.1	120	Viruses unclassified phages Streptococcus pyogenes phage 315.2	Viruses	putative repressor protein	1e-41	144	Bacteria	DNA-binding protein [Streptococcus mitis]	28037	1e-41	144	Bacteria	DNA-binding protein [Streptococcus mitis]	28037;1000588	144	16.6667	RefSeq, NCBInr	B, B	A003ramics_unmapped_contig_10113_gene_1-partial	DNA-binding protein [Streptococcus mitis]	DNA-binding protein [Streptococcus mitis]	-	-	B-MV	- -
A003ramics_unmapped_contig_10114_gene_1-partial	A003ramics_unmapped_contig_10114	1	74	2	76	+	-	-	-	-	hypothetical protein	-	-	-	-	-	-	-	-	-	-	0	-	-	-	A003ramics_unmapped_contig_10114_gene_1-partial	-	-	-	-	-	- -
A003ramics_unmapped_contig_10114_gene_2-partial	A003ramics_unmapped_contig_10114	2	287	108	395	+	-	-	-	-	hypothetical protein	-	-	-	-	-	-	-	-	-	-	0	-	-	-	A003ramics_unmapped_contig_10114_gene_2-partial	-	-	-	-	-	- -
A003ramics_unmapped_contig_10115_gene_1-partial	A003ramics_unmapped_contig_10115	1	215	2	217	+	-	-	-	-	hypothetical protein	-	-	-	-	-	-	-	-	-	-	0	-	-	-	A003ramics_unmapped_contig_10115_gene_1-partial	-	-	-	-	-	- -
A003ramics_unmapped_contig_10115_gene_2-partial	A003ramics_unmapped_contig_10115	2	581	242	823	+	YP_004894736.1	62.4	Viruses dsDNA viruses;no RNA stage Mimiviridae unclassified Mimiviridae Megavirus chiliensis	Viruses	putative glutamine synthetase	3e-23	104	Bacteria	glutamine synthetase [Coxiella burnetii]	777;227377	2e-23	104	Bacteria	glutamine synthetase [Coxiella burnetii RSA 493]	777;227377;360115;360116;360117;434922;434923;434924	104	40	RefSeq, NCBInr	B, B	A003ramics_unmapped_contig_10115_gene_2-partial	glutamine synthetase [Coxiella burnetii]	glutamine synthetase [Coxiella burnetii RSA 493]	-	-	B-MV	- -
A003ramics_unmapped_contig_10116_gene_1-partial	A003ramics_unmapped_contig_10116	1	184	1	185	-	-	-	-	-	hypothetical protein	-	-	-	-	-	-	-	-	-	-	0	-	-	-	A003ramics_unmapped_contig_10116_gene_1-partial	-	-	-	-	-	- -
A003ramics_unmapped_contig_10116_gene_2-partial	A003ramics_unmapped_contig_10116	2	506	500	1006	-	YP_007354567.1	139	Viruses dsDNA viruses;no RNA stage Mimiviridae unclassified Mimiviridae Moumouvirus Acanthamoeba polyphaga moumouvirus	Viruses	putative glutamine synthetase	5e-40	149	Eukaryota	PREDICTED: glutamine synthetase 2 cytoplasmic-like [Metaseiulus occidentalis]	34638	4e-40	149	Eukaryota	PREDICTED: glutamine synthetase 2 cytoplasmic-like [Metaseiulus occidentalis]	34638	149	6.71141	RefSeq, NCBInr	E, E	A003ramics_unmapped_contig_10116_gene_2-partial	PREDICTED: glutamine synthetase 2 cytoplasmic-like [Metaseiulus occidentalis]	PREDICTED: glutamine synthetase 2 cytoplasmic-like [Metaseiulus occidentalis]	-	-	E-MV	PF00120.19 Gln-synt_C
A003ramics_unmapped_contig_10117_gene_1-partial	A003ramics_unmapped_contig_10117	1	166	1	167	-	-	-	-	-	hypothetical protein	-	-	-	-	-	-	-	-	-	-	0	-	-	-	A003ramics_unmapped_contig_10117_gene_1-partial	-	-	-	-	-	- -
A003ramics_unmapped_contig_10117_gene_2	A003ramics_unmapped_contig_10117	2	443	106	549	+	YP_002267975.1	67	Viruses unclassified phages Staphylococcus phage phi2958PVL	Viruses	hypothetical protein	2e-105	311	Bacteria	MULTISPECIES: DNA polymerase III subunit epsilon [Propionibacterium]	1743	1e-105	312	Bacteria	DNA polymerase III subunit epsilon [Propionibacterium acnes KPA171202]	1747;267747;765103;765105;765121;1031709;1091045;1292038	312	78.5256	NCBInr	B	A003ramics_unmapped_contig_10117_gene_2	MULTISPECIES: DNA polymerase III subunit epsilon [Propionibacterium]	DNA polymerase III subunit epsilon [Propionibacterium acnes KPA171202]	-	-	B-MV	PF00929.19 RNase_T
A003ramics_unmapped_contig_10117_gene_3-partial	A003ramics_unmapped_contig_10117	3	815	551	1366	-	YP_004894822.1	71.2	Viruses dsDNA viruses;no RNA stage Mimiviridae unclassified Mimiviridae Megavirus chiliensis	Viruses	putative methionyl-tRNA synthetase	0.0	555	Bacteria	methionine--tRNA ligase [Propionibacterium acnes]	1747	0.0	555	Bacteria	methionyl-tRNA synthetase [Propionibacterium]	1743;267747;765061;765084;765101;765103;765105;765121;1203574;1203575;1203634	555	87.1712	RefSeq, NCBInr	B, B	A003ramics_unmapped_contig_10117_gene_3-partial	methionine--tRNA ligase [Propionibacterium acnes]	methionyl-tRNA synthetase [Propionibacterium]	-	-	B-MV	PF09334.6 tRNA-synt_1g
A003ramics_unmapped_contig_1012_gene_1-partial	A003ramics_unmapped_contig_1012	1	662	1	663	-	-	-	-	-	hypothetical protein	9e-152	454	Bacteria	DNA mismatch repair protein MutS [Streptococcus oralis]	1303	2e-155	446	Bacteria	hypothetical protein, partial [Streptococcus sp. GMD6S]	1169675	454	-	RefSeq	B	A003ramics_unmapped_contig_1012_gene_1-partial	DNA mismatch repair protein MutS [Streptococcus oralis]	hypothetical protein, partial [Streptococcus sp. GMD6S]	-	-	B	PF05192.13 MutS_III
A003ramics_unmapped_contig_10120_gene_1-partial	A003ramics_unmapped_contig_10120	1	122	1	123	+	-	-	-	-	hypothetical protein	-	-	-	-	-	-	-	-	-	-	0	-	-	-	A003ramics_unmapped_contig_10120_gene_1-partial	-	-	-	-	-	- -
A003ramics_unmapped_contig_10120_gene_2-partial	A003ramics_unmapped_contig_10120	2	371	167	538	+	-	-	-	-	hypothetical protein	-	-	-	-	-	-	-	-	-	-	0	-	-	-	A003ramics_unmapped_contig_10120_gene_2-partial	-	-	-	-	-	- -
A003ramics_unmapped_contig_10121_gene_1-partial	A003ramics_unmapped_contig_10121	1	96	1	97	-	-	-	-	-	hypothetical protein	-	-	-	-	-	-	-	-	-	-	0	-	-	-	A003ramics_unmapped_contig_10121_gene_1-partial	-	-	-	-	-	- -
A003ramics_unmapped_contig_10121_gene_2	A003ramics_unmapped_contig_10121	2	674	99	773	-	-	-	-	-	hypothetical protein	-	-	-	-	-	-	-	-	-	-	0	-	-	-	A003ramics_unmapped_contig_10121_gene_2	-	-	-	-	-	PB003083 Pfam-B_3083
A003ramics_unmapped_contig_10121_gene_3	A003ramics_unmapped_contig_10121	3	431	785	1216	-	-	-	-	-	hypothetical protein	-	-	-	-	-	-	-	-	-	-	0	-	-	-	A003ramics_unmapped_contig_10121_gene_3	-	-	-	-	-	- -
A003ramics_unmapped_contig_10121_gene_4-partial	A003ramics_unmapped_contig_10121	4	182	1218	1400	-	-	-	-	-	hypothetical protein	-	-	-	-	-	-	-	-	-	-	0	-	-	-	A003ramics_unmapped_contig_10121_gene_4-partial	-	-	-	-	-	- -
A003ramics_unmapped_contig_10122_gene_1-partial	A003ramics_unmapped_contig_10122	1	107	1	108	+	-	-	-	-	hypothetical protein	5e-16	77.8	Bacteria	peptide ABC transporter ATP-binding protein [Lactococcus lactis]	1358	4e-16	77.8	Bacteria	peptide ABC transporter ATP-binding protein [Enterococcus gallinarum EGD-AAK12]	1357296	77.8	-	RefSeq, NCBInr	B, B	A003ramics_unmapped_contig_10122_gene_1-partial	peptide ABC transporter ATP-binding protein [Lactococcus lactis]	peptide ABC transporter ATP-binding protein [Enterococcus gallinarum EGD-AAK12]	-	-	B	- -
A003ramics_unmapped_contig_10122_gene_2-partial	A003ramics_unmapped_contig_10122	2	315	108	423	+	-	-	-	-	hypothetical protein	2e-66	213	Bacteria	peptide ABC transporter substrate-binding protein [Lactococcus lactis]	1358	2e-66	213	Bacteria	oligopeptide ABC transporter ATP binding protein [Lactococcus lactis subsp. lactis Il1403]	1358;272623;684738;929102;1042402;1408260	213	-	RefSeq, NCBInr	B, B	A003ramics_unmapped_contig_10122_gene_2-partial	peptide ABC transporter substrate-binding protein [Lactococcus lactis]	oligopeptide ABC transporter ATP binding protein [Lactococcus lactis subsp. lactis Il1403]	-	-	B	- -
A003ramics_unmapped_contig_10123_gene_1-partial	A003ramics_unmapped_contig_10123	1	209	2	211	+	-	-	-	-	hypothetical protein	-	-	-	-	-	-	-	-	-	-	0	-	-	-	A003ramics_unmapped_contig_10123_gene_1-partial	-	-	-	-	-	- -
A003ramics_unmapped_contig_10123_gene_2-partial	A003ramics_unmapped_contig_10123	2	217	272	489	+	-	-	-	-	hypothetical protein	-	-	-	-	-	-	-	-	-	-	0	-	-	-	A003ramics_unmapped_contig_10123_gene_2-partial	-	-	-	-	-	- -
A003ramics_unmapped_contig_10124_gene_1-partial	A003ramics_unmapped_contig_10124	1	454	1	455	-	YP_009012098.1	164	Viruses dsDNA viruses;no RNA stage Caudovirales Siphoviridae unclassified Siphoviridae Mycobacterium phage Courthouse	Viruses	putative gp201	8e-99	310	Bacteria	cell division protein FtsK, partial [Carnobacterium maltaromaticum]	2751	1e-97	309	Bacteria	cell division protein FtsK [Granulicatella adiacens]	46124;638301	310	47.0968	RefSeq	B	A003ramics_unmapped_contig_10124_gene_1-partial	cell division protein FtsK, partial [Carnobacterium maltaromaticum]	cell division protein FtsK [Granulicatella adiacens]	-	-	B-MV	PF01580.13 FtsK_SpoIIIE
A003ramics_unmapped_contig_10125_gene_1-partial	A003ramics_unmapped_contig_10125	1	642	1	643	-	-	-	-	-	hypothetical protein	2e-140	427	Bacteria	hypothetical protein, partial [Lactococcus lactis]	1358	2e-140	424	Bacteria	hypothetical protein [Lactococcus lactis]	1358;1042402	427	-	RefSeq	B	A003ramics_unmapped_contig_10125_gene_1-partial	hypothetical protein, partial [Lactococcus lactis]	hypothetical protein [Lactococcus lactis]	-	-	B	- -
A003ramics_unmapped_contig_10126_gene_1-partial	A003ramics_unmapped_contig_10126	1	368	2	370	+	-	-	-	-	hypothetical protein	9e-77	251	Bacteria	ATPase [Streptococcus thermophilus]	1308	2e-76	247	Bacteria	ATPase, partial [Lactococcus lactis]	1358;1408260	251	-	RefSeq	B	A003ramics_unmapped_contig_10126_gene_1-partial	ATPase [Streptococcus thermophilus]	ATPase, partial [Lactococcus lactis]	-	-	B	PB007026 Pfam-B_7026
A003ramics_unmapped_contig_10127_gene_1-partial	A003ramics_unmapped_contig_10127	1	521	1	522	+	YP_008051118.1	142	Viruses dsDNA viruses;no RNA stage Caudovirales Podoviridae unclassified Podoviridae Pseudoalteromonas phage RIO-1	Viruses	putative major capsid protein	1e-37	142	Viruses	major capsid protein [Pseudoalteromonas phage RIO-1]	1316739	7e-38	142	Viruses	major capsid protein [Pseudoalteromonas phage RIO-1]	1316739	142	0	MV, RefSeq, NCBInr	V, V, V	A003ramics_unmapped_contig_10127_gene_1-partial	major capsid protein [Pseudoalteromonas phage RIO-1]	major capsid protein [Pseudoalteromonas phage RIO-1]	RefSeg, NCBInr	V	V	- -
A003ramics_unmapped_contig_10128_gene_1-partial	A003ramics_unmapped_contig_10128	1	233	3	236	+	-	-	-	-	hypothetical protein	-	-	-	-	-	-	-	-	-	-	0	-	-	-	A003ramics_unmapped_contig_10128_gene_1-partial	-	-	-	-	-	- -
A003ramics_unmapped_contig_10128_gene_2-partial	A003ramics_unmapped_contig_10128	2	154	246	400	+	-	-	-	-	hypothetical protein	-	-	-	-	-	-	-	-	-	-	0	-	-	-	A003ramics_unmapped_contig_10128_gene_2-partial	-	-	-	-	-	- -
A003ramics_unmapped_contig_1013_gene_1-partial	A003ramics_unmapped_contig_1013	1	423	1	424	-	-	-	-	-	hypothetical protein	3e-92	287	Bacteria	DNA mismatch repair protein MutS, partial [Streptococcus pneumoniae]	1313	2e-92	288	Bacteria	hypothetical protein [Streptococcus pneumoniae]	1313	288	-	NCBInr	B	A003ramics_unmapped_contig_1013_gene_1-partial	DNA mismatch repair protein MutS, partial [Streptococcus pneumoniae]	hypothetical protein [Streptococcus pneumoniae]	-	-	B	PF05190.13 MutS_IV
A003ramics_unmapped_contig_10130_gene_1-partial	A003ramics_unmapped_contig_10130	1	413	2	415	+	-	-	-	-	hypothetical protein	7e-81	254	Bacteria	mechanosensitive ion channel protein MscS [Limnobacter sp. MED105]	391597	5e-81	254	Bacteria	mechanosensitive ion channel protein MscS [Limnobacter sp. MED105]	391597	254	-	RefSeq, NCBInr	B, B	A003ramics_unmapped_contig_10130_gene_1-partial	mechanosensitive ion channel protein MscS [Limnobacter sp. MED105]	mechanosensitive ion channel protein MscS [Limnobacter sp. MED105]	-	-	B	PF00924.13 MS_channel
A003ramics_unmapped_contig_10130_gene_2	A003ramics_unmapped_contig_10130	2	494	412	906	-	YP_007673133.1	85.5	Viruses dsDNA viruses;no RNA stage Caudovirales Myoviridae unclassified Myoviridae Synechococcus phage S-CAM1	Viruses	putative bifunctional heptose 7-phosphate kinase/heptose1-phosphate adenyltransferase	3e-116	338	Bacteria	cytidyltransferase [Limnobacter sp. MED105]	391597	2e-116	338	Bacteria	Cytidyltransferase-related protein [Limnobacter sp. MED105]	391597	338	74.7041	RefSeq, NCBInr	B, B	A003ramics_unmapped_contig_10130_gene_2	cytidyltransferase [Limnobacter sp. MED105]	Cytidyltransferase-related protein [Limnobacter sp. MED105]	-	-	B-MV	PF01467.21 CTP_transf_2
A003ramics_unmapped_contig_10130_gene_3-partial	A003ramics_unmapped_contig_10130	3	299	919	1218	-	-	-	-	-	hypothetical protein	7e-64	206	Bacteria	ferritin [Limnobacter sp. MED105]	391597	3e-64	206	Bacteria	ferritin [Limnobacter sp. MED105]	391597	206	-	RefSeq, NCBInr	B, B	A003ramics_unmapped_contig_10130_gene_3-partial	ferritin [Limnobacter sp. MED105]	ferritin [Limnobacter sp. MED105]	-	-	B	PB002223 Pfam-B_2223
A003ramics_unmapped_contig_10131_gene_1-partial	A003ramics_unmapped_contig_10131	1	289	1	290	-	-	-	-	-	hypothetical protein	5e-06	51.6	Bacteria	ABC transporter [Halomonas sp. S2151]	579478	3e-06	52.0	Viruses	putative ABC transporter ATP-binding protein [Rhizobium phage RHEph10]	1220717	52	-	NCBInr	V	A003ramics_unmapped_contig_10131_gene_1-partial	ABC transporter [Halomonas sp. S2151]	putative ABC transporter ATP-binding protein [Rhizobium phage RHEph10]	NCBInr	V	V	- -
A003ramics_unmapped_contig_10134_gene_1-partial	A003ramics_unmapped_contig_10134	1	325	1	326	-	YP_008051124.1	55.5	Viruses dsDNA viruses;no RNA stage Caudovirales Podoviridae unclassified Podoviridae Pseudoalteromonas phage RIO-1	Viruses	hypothetical protein	2e-07	55.5	Viruses	hypothetical protein RIO-1_54 [Pseudoalteromonas phage RIO-1]	1316739	1e-07	55.5	Viruses	hypothetical protein RIO-1_54 [Pseudoalteromonas phage RIO-1]	1316739	55.5	0	MV, RefSeq, NCBInr	V, V, V	A003ramics_unmapped_contig_10134_gene_1-partial	hypothetical protein RIO-1_54 [Pseudoalteromonas phage RIO-1]	hypothetical protein RIO-1_54 [Pseudoalteromonas phage RIO-1]	RefSeg, NCBInr	V	V	- -
A003ramics_unmapped_contig_10134_gene_2	A003ramics_unmapped_contig_10134	2	221	316	537	-	-	-	-	-	hypothetical protein	-	-	-	-	-	-	-	-	-	-	0	-	-	-	A003ramics_unmapped_contig_10134_gene_2	-	-	-	-	-	- -
A003ramics_unmapped_contig_10134_gene_3	A003ramics_unmapped_contig_10134	3	230	530	760	-	-	-	-	-	hypothetical protein	-	-	-	-	-	-	-	-	-	-	0	-	-	-	A003ramics_unmapped_contig_10134_gene_3	-	-	-	-	-	- -
A003ramics_unmapped_contig_10134_gene_4	A003ramics_unmapped_contig_10134	4	1583	760	2343	-	-	-	-	-	hypothetical protein	-	-	-	-	-	-	-	-	-	-	0	-	-	-	A003ramics_unmapped_contig_10134_gene_4	-	-	-	-	-	- -
A003ramics_unmapped_contig_10134_gene_5	A003ramics_unmapped_contig_10134	5	272	2344	2616	-	-	-	-	-	hypothetical protein	-	-	-	-	-	-	-	-	-	-	0	-	-	-	A003ramics_unmapped_contig_10134_gene_5	-	-	-	-	-	- -
A003ramics_unmapped_contig_10134_gene_6	A003ramics_unmapped_contig_10134	6	485	2623	3108	-	YP_001294624.1	87	Viruses dsDNA viruses;no RNA stage unclassified dsDNA phages Pseudomonas phage PA11	Viruses	hypothetical protein	1e-26	107	Viruses	hypothetical protein ORF031 [Pseudomonas phage PA11]	347327	9e-27	107	Viruses	hypothetical protein ORF031 [Pseudomonas phage PA11]	347327	107	18.6916	RefSeq, NCBInr	V, V	A003ramics_unmapped_contig_10134_gene_6	hypothetical protein ORF031 [Pseudomonas phage PA11]	hypothetical protein ORF031 [Pseudomonas phage PA11]	RefSeg, NCBInr	V	V	- -
A003ramics_unmapped_contig_10134_gene_7	A003ramics_unmapped_contig_10134	7	197	3111	3308	-	-	-	-	-	hypothetical protein	-	-	-	-	-	0.0006	43.1	Viruses	hypothetical protein [uncultured phage MedDCM-OCT-S09-C299]	743586	43.1	-	NCBInr	Vp	A003ramics_unmapped_contig_10134_gene_7	-	hypothetical protein [uncultured phage MedDCM-OCT-S09-C299]	NCBInr	V	Vp	- -
A003ramics_unmapped_contig_10135_gene_1	A003ramics_unmapped_contig_10135	1	1058	162	1220	+	-	-	-	-	hypothetical protein	0.0	663	Eukaryota	hypothetical protein MGL_3161 [Malassezia globosa CBS 7966]	425265	0.0	663	Eukaryota	hypothetical protein MGL_3161 [Malassezia globosa CBS 7966]	425265	663	-	RefSeq, NCBInr	E, E	A003ramics_unmapped_contig_10135_gene_1	hypothetical protein MGL_3161 [Malassezia globosa CBS 7966]	hypothetical protein MGL_3161 [Malassezia globosa CBS 7966]	-	-	E	PF07093.6 SGT1
A003ramics_unmapped_contig_10135_gene_2-partial	A003ramics_unmapped_contig_10135	2	191	1157	1348	-	-	-	-	-	hypothetical protein	3e-32	127	Eukaryota	hypothetical protein MGL_3161 [Malassezia globosa CBS 7966]	425265	2e-32	127	Eukaryota	hypothetical protein MGL_3161 [Malassezia globosa CBS 7966]	425265	127	-	RefSeq, NCBInr	E, E	A003ramics_unmapped_contig_10135_gene_2-partial	hypothetical protein MGL_3161 [Malassezia globosa CBS 7966]	hypothetical protein MGL_3161 [Malassezia globosa CBS 7966]	-	-	E	- -
A003ramics_unmapped_contig_10136_gene_1-partial	A003ramics_unmapped_contig_10136	1	716	2	718	+	YP_008320274.1	68.9	Viruses dsDNA viruses;no RNA stage Caudovirales Podoviridae unclassified Podoviridae Puniceispirillum phage HMO-2011	Viruses	putative DNA polymerase I	4e-10	68.9	Viruses	DNA polymerase I [Puniceispirillum phage HMO-2011]	948071	3e-10	68.9	Viruses	DNA polymerase I [Puniceispirillum phage HMO-2011]	948071	68.9	0	MV, RefSeq, NCBInr	V, V, V	A003ramics_unmapped_contig_10136_gene_1-partial	DNA polymerase I [Puniceispirillum phage HMO-2011]	DNA polymerase I [Puniceispirillum phage HMO-2011]	RefSeg, NCBInr	V	V	- -
A003ramics_unmapped_contig_10136_gene_2	A003ramics_unmapped_contig_10136	2	599	696	1295	+	-	-	-	-	hypothetical protein	-	-	-	-	-	-	-	-	-	-	0	-	-	-	A003ramics_unmapped_contig_10136_gene_2	-	-	-	-	-	- -
A003ramics_unmapped_contig_10136_gene_3	A003ramics_unmapped_contig_10136	3	206	1304	1510	+	-	-	-	-	hypothetical protein	-	-	-	-	-	-	-	-	-	-	0	-	-	-	A003ramics_unmapped_contig_10136_gene_3	-	-	-	-	-	- -
A003ramics_unmapped_contig_10136_gene_4	A003ramics_unmapped_contig_10136	4	194	1510	1704	+	-	-	-	-	hypothetical protein	-	-	-	-	-	-	-	-	-	-	0	-	-	-	A003ramics_unmapped_contig_10136_gene_4	-	-	-	-	-	- -
A003ramics_unmapped_contig_10136_gene_5	A003ramics_unmapped_contig_10136	5	911	1688	2599	+	YP_009021700.1	98.6	Viruses dsDNA viruses;no RNA stage Caudovirales Podoviridae unclassified Podoviridae Vibrio phage CHOED	Viruses	putative 5 -3 exonuclease	8e-21	99.0	Bacteria	exonuclease [Pyramidobacter piscolens]	638849	6e-21	99.0	Bacteria	exonuclease [Pyramidobacter piscolens]	352165;638849	99	0.40404	RefSeq, NCBInr	B, B	A003ramics_unmapped_contig_10136_gene_5	exonuclease [Pyramidobacter piscolens]	exonuclease [Pyramidobacter piscolens]	-	-	V	- -
A003ramics_unmapped_contig_10136_gene_6-partial	A003ramics_unmapped_contig_10136	6	387	2615	3002	+	YP_009103517.1	97.8	Viruses dsDNA viruses;no RNA stage unclassified dsDNA phages Synechococcus phage S-CBP3	Viruses	putative endonuclease	3e-23	97.8	Viruses	endonuclease [Synechococcus phage S-CBP3]	756276	2e-24	100	Viruses	endonuclease [Cyanophage KBS-S-1A]	889952	100	2.2	NCBInr	V	A003ramics_unmapped_contig_10136_gene_6-partial	endonuclease [Synechococcus phage S-CBP3]	endonuclease [Cyanophage KBS-S-1A]	RefSeg, NCBInr	V	V	PF05367.6 Phage_endo_I
A003ramics_unmapped_contig_10137_gene_1-partial	A003ramics_unmapped_contig_10137	1	1071	1	1072	-	NP_852525.1	94.7	Viruses unclassified phages Bacillus phage phBC6A51	Viruses	hypothetical protein	3e-34	141	Bacteria	hypothetical protein [Hydrogenobacter thermophilus]	940	2e-34	141	Bacteria	phage uncharacterized protein [Hydrogenobacter thermophilus TK-6]	940;608538	141	32.8369	RefSeq, NCBInr	B, B	A003ramics_unmapped_contig_10137_gene_1-partial	hypothetical protein [Hydrogenobacter thermophilus]	phage uncharacterized protein [Hydrogenobacter thermophilus TK-6]	NCBInr	V	Vm	- -
A003ramics_unmapped_contig_10137_gene_2	A003ramics_unmapped_contig_10137	2	431	1342	1773	-	YP_008051126.1	108	Viruses dsDNA viruses;no RNA stage Caudovirales Podoviridae unclassified Podoviridae Pseudoalteromonas phage RIO-1	Viruses	hypothetical protein	1e-49	167	Bacteria	hypothetical protein [Marinobacter nanhaiticus]	1305740	8e-50	167	Bacteria	hypothetical protein [Marinobacter nanhaiticus]	626887;1305740	167	35.3293	RefSeq, NCBInr	B, B	A003ramics_unmapped_contig_10137_gene_2	hypothetical protein [Marinobacter nanhaiticus]	hypothetical protein [Marinobacter nanhaiticus]	-	-	B-MV	PF11351.3 DUF3154
A003ramics_unmapped_contig_10137_gene_3	A003ramics_unmapped_contig_10137	3	287	1770	2057	-	YP_007010547.1	65.1	Viruses dsDNA viruses;no RNA stage Caudovirales Podoviridae unclassified Podoviridae Salinivibrio phage CW02	Viruses	hypothetical protein	2e-13	70.1	Bacteria	hypothetical protein, partial [Selenomonas ruminantium]	971	4e-13	68.9	Bacteria	hypothetical protein [Pyramidobacter piscolens]	352165;638849	70.1	7.13267	RefSeq	B	A003ramics_unmapped_contig_10137_gene_3	hypothetical protein, partial [Selenomonas ruminantium]	hypothetical protein [Pyramidobacter piscolens]	-	-	B-MV	- -
A003ramics_unmapped_contig_10137_gene_4	A003ramics_unmapped_contig_10137	4	353	2083	2436	-	YP_007674793.1	58.5	Viruses dsDNA viruses;no RNA stage unclassified dsDNA viruses Ostreococcus lucimarinus virus OlV5	Viruses	hypothetical protein	8e-09	58.5	Viruses	hypothetical protein OLNG_00151 [Ostreococcus lucimarinus virus OlV5]	754064	3e-19	87.8	Bacteria	hypothetical protein M446_0813 [Methylobacterium sp. 4-46]	426117	87.8	33.3713	NCBInr	B	A003ramics_unmapped_contig_10137_gene_4	hypothetical protein OLNG_00151 [Ostreococcus lucimarinus virus OlV5]	hypothetical protein M446_0813 [Methylobacterium sp. 4-46]	RefSeg	V	B-MV	- -
A003ramics_unmapped_contig_10137_gene_5	A003ramics_unmapped_contig_10137	5	488	2501	2989	-	-	-	-	-	hypothetical protein	5e-06	52.4	Bacteria	MULTISPECIES: hypothetical protein [Ralstonia]	48736	3e-06	52.4	Bacteria	hypothetical protein [Ralstonia sp. 5_7_47FAA]	658664	52.4	-	RefSeq, NCBInr	B, B	A003ramics_unmapped_contig_10137_gene_5	MULTISPECIES: hypothetical protein [Ralstonia]	hypothetical protein [Ralstonia sp. 5_7_47FAA]	-	-	B	- -
A003ramics_unmapped_contig_10137_gene_6-partial	A003ramics_unmapped_contig_10137	6	64	3175	3239	+	-	-	-	-	hypothetical protein	-	-	-	-	-	-	-	-	-	-	0	-	-	-	A003ramics_unmapped_contig_10137_gene_6-partial	-	-	-	-	-	- -
A003ramics_unmapped_contig_10138_gene_1-partial	A003ramics_unmapped_contig_10138	1	86	1	87	-	-	-	-	-	hypothetical protein	-	-	-	-	-	-	-	-	-	-	0	-	-	-	A003ramics_unmapped_contig_10138_gene_1-partial	-	-	-	-	-	- -
A003ramics_unmapped_contig_10138_gene_2-partial	A003ramics_unmapped_contig_10138	2	287	84	371	-	-	-	-	-	hypothetical protein	-	-	-	-	-	-	-	-	-	-	0	-	-	-	A003ramics_unmapped_contig_10138_gene_2-partial	-	-	-	-	-	- -
A003ramics_unmapped_contig_10139_gene_1-partial	A003ramics_unmapped_contig_10139	1	113	304	417	-	-	-	-	-	hypothetical protein	-	-	-	-	-	-	-	-	-	-	0	-	-	-	A003ramics_unmapped_contig_10139_gene_1-partial	-	-	-	-	-	- -
A003ramics_unmapped_contig_1014_gene_1-partial	A003ramics_unmapped_contig_1014	1	1412	1	1413	+	-	-	-	-	hypothetical protein	0.0	921	Bacteria	solute:na+ symporter permease [Limnobacter sp. MED105]	391597	0.0	921	Bacteria	probable solute:na+ symporter permease transmembrane protein [Limnobacter sp. MED105]	391597	921	-	RefSeq, NCBInr	B, B	A003ramics_unmapped_contig_1014_gene_1-partial	solute:na+ symporter permease [Limnobacter sp. MED105]	probable solute:na+ symporter permease transmembrane protein [Limnobacter sp. MED105]	-	-	B	PF00474.12 SSF
A003ramics_unmapped_contig_1014_gene_2	A003ramics_unmapped_contig_1014	2	263	1754	2017	-	YP_002241726.1	65.5	Viruses dsDNA viruses;no RNA stage Caudovirales Siphoviridae unclassified Siphoviridae Mycobacterium phage Fruitloop	Viruses	putative gp41	8e-33	119	N/A	addiction module antitoxin [Cellvibrio sp. pealriver]	1622269	1e-43	147	Bacteria	plasmid stabilization protein [Limnobacter sp. MED105]	391597	147	55.4422	NCBInr	B	A003ramics_unmapped_contig_1014_gene_2	addiction module antitoxin [Cellvibrio sp. pealriver]	plasmid stabilization protein [Limnobacter sp. MED105]	-	-	B-MV	PF05016.9 Plasmid_stabil
A003ramics_unmapped_contig_1014_gene_3	A003ramics_unmapped_contig_1014	3	233	2004	2237	-	-	-	-	-	hypothetical protein	9e-46	152	Bacteria	hypothetical protein [Limnobacter sp. MED105]	391597	7e-46	152	Bacteria	hypothetical protein [Limnobacter sp. MED105]	391597	152	-	RefSeq, NCBInr	B, B	A003ramics_unmapped_contig_1014_gene_3	hypothetical protein [Limnobacter sp. MED105]	hypothetical protein [Limnobacter sp. MED105]	-	-	B	PB015475 Pfam-B_15475
A003ramics_unmapped_contig_1014_gene_4	A003ramics_unmapped_contig_1014	4	596	2419	3015	+	-	-	-	-	hypothetical protein	3e-130	376	Bacteria	hypothetical protein [Limnobacter sp. MED105]	391597	2e-130	376	Bacteria	hypothetical protein [Limnobacter sp. MED105]	391597	376	-	RefSeq, NCBInr	B, B	A003ramics_unmapped_contig_1014_gene_4	hypothetical protein [Limnobacter sp. MED105]	hypothetical protein [Limnobacter sp. MED105]	-	-	B	PF01323.15 DSBA
A003ramics_unmapped_contig_1014_gene_5	A003ramics_unmapped_contig_1014	5	1331	3105	4436	+	-	-	-	-	hypothetical protein	0.0	889	Bacteria	flagellar protein FlgA [Limnobacter sp. MED105]	391597	0.0	889	Bacteria	flagellar protein FlgA [Limnobacter sp. MED105]	391597	889	-	RefSeq, NCBInr	B, B	A003ramics_unmapped_contig_1014_gene_5	flagellar protein FlgA [Limnobacter sp. MED105]	flagellar protein FlgA [Limnobacter sp. MED105]	-	-	B	PF08666.7 SAF
A003ramics_unmapped_contig_1014_gene_6	A003ramics_unmapped_contig_1014	6	323	4433	4756	-	-	-	-	-	hypothetical protein	2e-29	114	Bacteria	hypothetical protein [Aquincola tertiaricarbonis]	391953	7e-27	106	Bacteria	hypothetical protein MPQ_1740 [Methylovorus sp. MP688]	887061	114	-	RefSeq	B	A003ramics_unmapped_contig_1014_gene_6	hypothetical protein [Aquincola tertiaricarbonis]	hypothetical protein MPQ_1740 [Methylovorus sp. MP688]	-	-	B	- -
A003ramics_unmapped_contig_1014_gene_7	A003ramics_unmapped_contig_1014	7	434	5118	5552	+	-	-	-	-	hypothetical protein	7e-07	54.7	Bacteria	hypothetical protein [Rhizobium sp. CF080]	1144310	5e-07	54.7	Bacteria	hypothetical protein [Rhizobium sp. CF080]	1144310	54.7	-	RefSeq, NCBInr	B, B	A003ramics_unmapped_contig_1014_gene_7	hypothetical protein [Rhizobium sp. CF080]	hypothetical protein [Rhizobium sp. CF080]	-	-	B	- -
A003ramics_unmapped_contig_1014_gene_8	A003ramics_unmapped_contig_1014	8	443	5554	5997	-	-	-	-	-	hypothetical protein	2e-99	293	Bacteria	glyoxalase [Limnobacter sp. MED105]	391597	2e-99	293	Bacteria	glyoxalase [Limnobacter sp. MED105]	391597	293	-	RefSeq, NCBInr	B, B	A003ramics_unmapped_contig_1014_gene_8	glyoxalase [Limnobacter sp. MED105]	glyoxalase [Limnobacter sp. MED105]	-	-	B	PF12681.2 Glyoxalase_2
A003ramics_unmapped_contig_1014_gene_9-partial	A003ramics_unmapped_contig_1014	9	821	6104	6925	-	YP_001425635.1	124	Viruses dsDNA viruses;no RNA stage Phycodnaviridae Chlorovirus Paramecium bursaria Chlorella virus A1 Paramecium bursaria Chlorella virus FR483	Viruses	hypothetical protein	0.0	531	Bacteria	alkyl sulfatase [Limnobacter sp. MED105]	391597	0.0	531	Bacteria	alkyl sulfatase [Limnobacter sp. MED105]	391597	531	76.6478	RefSeq, NCBInr	B, B	A003ramics_unmapped_contig_1014_gene_9-partial	alkyl sulfatase [Limnobacter sp. MED105]	alkyl sulfatase [Limnobacter sp. MED105]	-	-	B-MV	- -
A003ramics_unmapped_contig_10142_gene_1	A003ramics_unmapped_contig_10142	1	239	115	354	-	-	-	-	-	hypothetical protein	2e-16	81.3	Eukaryota	hypothetical protein AUEXF2481DRAFT_37729 [Aureobasidium subglaciale EXF-2481]	1043005	2e-11	67.4	Eukaryota	hypothetical protein GLAREA_07181 [Glarea lozoyensis ATCC 20868]	1116229	81.3	-	RefSeq	E	A003ramics_unmapped_contig_10142_gene_1	hypothetical protein AUEXF2481DRAFT_37729 [Aureobasidium subglaciale EXF-2481]	hypothetical protein GLAREA_07181 [Glarea lozoyensis ATCC 20868]	-	-	E	- -
A003ramics_unmapped_contig_10142_gene_2	A003ramics_unmapped_contig_10142	2	284	506	790	-	-	-	-	-	hypothetical protein	1e-20	93.2	Eukaryota	hypothetical protein M436DRAFT_18169, partial [Aureobasidium namibiae CBS 147.97]	1043004	2e-12	69.7	Eukaryota	archaeal flagellin n-terminal-like domain-containing protein [Colletotrichum gloeosporioides Nara gc5]	1213859	93.2	-	RefSeq	E	A003ramics_unmapped_contig_10142_gene_2	hypothetical protein M436DRAFT_18169, partial [Aureobasidium namibiae CBS 147.97]	archaeal flagellin n-terminal-like domain-containing protein [Colletotrichum gloeosporioides Nara gc5]	-	-	E	- -
A003ramics_unmapped_contig_10143_gene_1-partial	A003ramics_unmapped_contig_10143	1	455	3	458	+	-	-	-	-	hypothetical protein	3e-100	306	Bacteria	amino acid acetyltransferase [Limnobacter sp. MED105]	391597	2e-100	306	Bacteria	amino acid acetyltransferase [Limnobacter sp. MED105]	391597	306	-	RefSeq, NCBInr	B, B	A003ramics_unmapped_contig_10143_gene_1-partial	amino acid acetyltransferase [Limnobacter sp. MED105]	amino acid acetyltransferase [Limnobacter sp. MED105]	-	-	B	PF00583.19 Acetyltransf_1
A003ramics_unmapped_contig_10144_gene_1-partial	A003ramics_unmapped_contig_10144	1	311	1	312	-	-	-	-	-	hypothetical protein	-	-	-	-	-	-	-	-	-	-	0	-	-	-	A003ramics_unmapped_contig_10144_gene_1-partial	-	-	-	-	-	- -
A003ramics_unmapped_contig_10144_gene_2-partial	A003ramics_unmapped_contig_10144	2	413	299	712	-	-	-	-	-	hypothetical protein	-	-	-	-	-	-	-	-	-	-	0	-	-	-	A003ramics_unmapped_contig_10144_gene_2-partial	-	-	-	-	-	- -
A003ramics_unmapped_contig_10145_gene_1-partial	A003ramics_unmapped_contig_10145	1	154	1	155	-	-	-	-	-	hypothetical protein	-	-	-	-	-	-	-	-	-	-	0	-	-	-	A003ramics_unmapped_contig_10145_gene_1-partial	-	-	-	-	-	- -
A003ramics_unmapped_contig_10145_gene_2	A003ramics_unmapped_contig_10145	2	452	139	591	-	-	-	-	-	hypothetical protein	-	-	-	-	-	-	-	-	-	-	0	-	-	-	A003ramics_unmapped_contig_10145_gene_2	-	-	-	-	-	- -
A003ramics_unmapped_contig_10147_gene_1-partial	A003ramics_unmapped_contig_10147	1	176	3	179	+	-	-	-	-	hypothetical protein	-	-	-	-	-	-	-	-	-	-	0	-	-	-	A003ramics_unmapped_contig_10147_gene_1-partial	-	-	-	-	-	- -
A003ramics_unmapped_contig_10148_gene_1-partial	A003ramics_unmapped_contig_10148	1	683	48	731	-	-	-	-	-	hypothetical protein	9e-138	407	Bacteria	Fe-S cluster assembly protein SufB [Streptococcus thermophilus]	1308	6e-138	407	Bacteria	Fe-S cluster assembly protein SufB [Streptococcus thermophilus]	1308;1423145	407	-	RefSeq, NCBInr	B, B	A003ramics_unmapped_contig_10148_gene_1-partial	Fe-S cluster assembly protein SufB [Streptococcus thermophilus]	Fe-S cluster assembly protein SufB [Streptococcus thermophilus]	-	-	B	PF01458.12 UPF0051
A003ramics_unmapped_contig_10149_gene_1-partial	A003ramics_unmapped_contig_10149	1	680	1	681	-	YP_007674420.1	231	Viruses dsDNA viruses;no RNA stage Caudovirales Siphoviridae unclassified Siphoviridae Synechococcus phage S-SKS1	Viruses	putative GDP-D-mannose 4,6-dehydratase	5e-82	259	Bacteria	GDP-mannose 4,6-dehydratase [Streptomyces megasporus]	44060	2e-79	254	Bacteria	GDP-mannose 4,6-dehydratase [Acidothermus cellulolyticus 11B]	28049;351607	259	10.8108	RefSeq	B	A003ramics_unmapped_contig_10149_gene_1-partial	GDP-mannose 4,6-dehydratase [Streptomyces megasporus]	GDP-mannose 4,6-dehydratase [Acidothermus cellulolyticus 11B]	-	-	B-MV	PF01370.16 Epimerase
A003ramics_unmapped_contig_10149_gene_2	A003ramics_unmapped_contig_10149	2	899	678	1577	-	-	-	-	-	hypothetical protein	8e-07	59.7	Bacteria	hypothetical protein [Legionella fallonii]	96230	7e-07	59.7	Bacteria	hypothetical protein [Paenibacillus fonticola]	379896	59.7	-	RefSeq, NCBInr	B, B	A003ramics_unmapped_contig_10149_gene_2	hypothetical protein [Legionella fallonii]	hypothetical protein [Paenibacillus fonticola]	-	-	B	- -
A003ramics_unmapped_contig_1015_gene_1-partial	A003ramics_unmapped_contig_1015	1	431	1	432	+	-	-	-	-	hypothetical protein	6e-12	71.6	Archaea	bacteriocin [haloarchaeon 3A1_DGR]	1071085	2e-10	66.6	Archaea	Linocin_M18 bacteriocin protein [Haloterrigena thermotolerans]	121872;1227489	71.6	-	RefSeq	A	A003ramics_unmapped_contig_1015_gene_1-partial	bacteriocin [haloarchaeon 3A1_DGR]	Linocin_M18 bacteriocin protein [Haloterrigena thermotolerans]	-	-	A	- -
A003ramics_unmapped_contig_1015_gene_2	A003ramics_unmapped_contig_1015	2	599	482	1081	+	YP_008059529.1	100	Viruses dsDNA viruses;no RNA stage unclassified dsDNA viruses unclassified archaeal dsDNA viruses Haloviruses Halovirus HRTV-4	Viruses	putative HNH protein	2e-22	100	Viruses	HNH protein [Halovirus HRTV-4]	1273752	1e-29	120	Viruses	hypothetical protein OSG_eHP10_00135 [Environmental Halophage eHP-10]	1168812	120	16.6667	NCBInr	V	A003ramics_unmapped_contig_1015_gene_2	HNH protein [Halovirus HRTV-4]	hypothetical protein OSG_eHP10_00135 [Environmental Halophage eHP-10]	RefSeg, NCBInr	V	V	PF13392.1 HNH_3
A003ramics_unmapped_contig_1015_gene_3-partial	A003ramics_unmapped_contig_1015	3	141	1078	1219	+	-	-	-	-	hypothetical protein	-	-	-	-	-	-	-	-	-	-	0	-	-	-	A003ramics_unmapped_contig_1015_gene_3-partial	-	-	-	-	-	- -
A003ramics_unmapped_contig_10150_gene_1	A003ramics_unmapped_contig_10150	1	158	146	304	-	-	-	-	-	hypothetical protein	2e-15	74.7	Bacteria	hypothetical protein [Silicibacter sp. TrichCH4B]	644076	2e-15	74.7	Bacteria	hypothetical protein [Ruegeria mobilis]	379347;1265309	74.7	-	RefSeq, NCBInr	B, B	A003ramics_unmapped_contig_10150_gene_1	hypothetical protein [Silicibacter sp. TrichCH4B]	hypothetical protein [Ruegeria mobilis]	-	-	B	- -
A003ramics_unmapped_contig_10150_gene_2	A003ramics_unmapped_contig_10150	2	374	301	675	-	-	-	-	-	hypothetical protein	5e-37	133	Bacteria	hypothetical protein [Roseovarius sp. MCTG156(2b)]	1354722	5e-37	133	Bacteria	hypothetical protein Rsph17029_3324 [Rhodobacter sphaeroides ATCC 17029]	1063;349101	133	-	RefSeq, NCBInr	B, B	A003ramics_unmapped_contig_10150_gene_2	hypothetical protein [Roseovarius sp. MCTG156(2b)]	hypothetical protein Rsph17029_3324 [Rhodobacter sphaeroides ATCC 17029]	-	-	B	PF11367.3 DUF3168
A003ramics_unmapped_contig_10150_gene_3-partial	A003ramics_unmapped_contig_10150	3	224	675	899	-	-	-	-	-	hypothetical protein	4e-21	91.3	Bacteria	hypothetical protein [Rhodobacter sphaeroides]	1063	3e-21	91.3	Bacteria	hypothetical protein [Rhodobacter sphaeroides]	1063;992186	91.3	-	RefSeq, NCBInr	B, B	A003ramics_unmapped_contig_10150_gene_3-partial	hypothetical protein [Rhodobacter sphaeroides]	hypothetical protein [Rhodobacter sphaeroides]	-	-	B	PF04883.7 DUF646
A003ramics_unmapped_contig_10151_gene_1-partial	A003ramics_unmapped_contig_10151	1	942	1	943	-	-	-	-	-	hypothetical protein	0.0	649	Bacteria	peptide chain release factor 3 [Staphylococcus epidermidis]	1282	0.0	649	Bacteria	peptide chain release factor 1 [Staphylococcus epidermidis]	1282;979218	649	-	RefSeq, NCBInr	B, B	A003ramics_unmapped_contig_10151_gene_1-partial	peptide chain release factor 3 [Staphylococcus epidermidis]	peptide chain release factor 1 [Staphylococcus epidermidis]	-	-	B	PF03144.20 GTP_EFTU_D2
A003ramics_unmapped_contig_10152_gene_1-partial	A003ramics_unmapped_contig_10152	1	322	1	323	-	-	-	-	-	hypothetical protein	-	-	-	-	-	-	-	-	-	-	0	-	-	-	A003ramics_unmapped_contig_10152_gene_1-partial	-	-	-	-	-	- -
A003ramics_unmapped_contig_10155_gene_1-partial	A003ramics_unmapped_contig_10155	1	333	2	335	+	-	-	-	-	hypothetical protein	3e-66	224	Eukaryota	hypothetical protein MYCGRDRAFT_77121 [Zymoseptoria tritici IPO323]	336722	2e-66	224	Eukaryota	hypothetical protein MYCGRDRAFT_77121 [Zymoseptoria tritici IPO323]	336722	224	-	RefSeq, NCBInr	E, E	A003ramics_unmapped_contig_10155_gene_1-partial	hypothetical protein MYCGRDRAFT_77121 [Zymoseptoria tritici IPO323]	hypothetical protein MYCGRDRAFT_77121 [Zymoseptoria tritici IPO323]	-	-	E	PF10277.4 Frag1
A003ramics_unmapped_contig_10157_gene_1-partial	A003ramics_unmapped_contig_10157	1	566	3	569	+	-	-	-	-	hypothetical protein	7e-34	132	Eukaryota	hypothetical protein SS1G_05067 [Sclerotinia sclerotiorum 1980]	665079	5e-34	132	Eukaryota	hypothetical protein SS1G_05067 [Sclerotinia sclerotiorum 1980]	665079	132	-	RefSeq, NCBInr	E, E	A003ramics_unmapped_contig_10157_gene_1-partial	hypothetical protein SS1G_05067 [Sclerotinia sclerotiorum 1980]	hypothetical protein SS1G_05067 [Sclerotinia sclerotiorum 1980]	-	-	E	- -
A003ramics_unmapped_contig_10158_gene_1	A003ramics_unmapped_contig_10158	1	158	3	161	+	-	-	-	-	hypothetical protein	1e-13	71.2	Bacteria	MULTISPECIES: cytochrome C biogenesis protein ResC [Corynebacterium]	1716	1e-13	71.2	Bacteria	hypothetical protein [Corynebacterium]	1716;1203622;1203624	71.2	-	RefSeq, NCBInr	B, B	A003ramics_unmapped_contig_10158_gene_1	MULTISPECIES: cytochrome C biogenesis protein ResC [Corynebacterium]	hypothetical protein [Corynebacterium]	-	-	B	- -
A003ramics_unmapped_contig_10158_gene_2	A003ramics_unmapped_contig_10158	2	560	158	718	-	-	-	-	-	hypothetical protein	8e-134	385	Bacteria	MULTISPECIES: hypothetical protein [Corynebacterium]	1716	6e-134	385	Bacteria	hypothetical protein [Corynebacterium]	1716;1203622;1203624	385	-	RefSeq, NCBInr	B, B	A003ramics_unmapped_contig_10158_gene_2	MULTISPECIES: hypothetical protein [Corynebacterium]	hypothetical protein [Corynebacterium]	-	-	B	PF00578.16 AhpC-TSA
A003ramics_unmapped_contig_10158_gene_3	A003ramics_unmapped_contig_10158	3	716	872	1588	-	-	-	-	-	hypothetical protein	6e-152	434	Bacteria	hypothetical protein [Corynebacterium propinquum]	43769	4e-176	495	Bacteria	hypothetical protein [Corynebacterium]	1716;1203622;1203624	495	-	NCBInr	B	A003ramics_unmapped_contig_10158_gene_3	hypothetical protein [Corynebacterium propinquum]	hypothetical protein [Corynebacterium]	-	-	B	PF00300.17 His_Phos_1
A003ramics_unmapped_contig_10159__gene_1	A003ramics_unmapped_contig_10159_	1	410	11	421	-	YP_008854003.1	79.3	Viruses dsDNA viruses;no RNA stage Caudovirales Myoviridae Spounavirinae Twortlikevirus unclassified Twortlikevirus Staphylococcus phage S25-4	Viruses	hypothetical protein	4e-30	115	Bacteria	hypothetical protein [Bacillus pseudalcaliphilus]	79884	7e-22	93.6	Bacteria	hypothetical protein MCCL_0956 [Macrococcus caseolyticus JCSC5402]	69966;458233	115	31.0435	RefSeq	B	A003ramics_unmapped_contig_10159__gene_1	hypothetical protein [Bacillus pseudalcaliphilus]	hypothetical protein MCCL_0956 [Macrococcus caseolyticus JCSC5402]	-	-	B-MV	- -
A003ramics_unmapped_contig_10159__gene_2-partial	A003ramics_unmapped_contig_10159_	2	110	533	643	-	YP_007003434.1	58.9	Viruses dsDNA viruses;no RNA stage Caudovirales Myoviridae unclassified Myoviridae Bacillus phage SP10	Viruses	putative ribonucleoside reductase beta subunit	4e-10	61.6	Bacteria	ribonucleoside-diphosphate reductase subunit beta [Bacillus subtilis]	1423	3e-10	61.6	Bacteria	ribonucleoside-diphosphate reductase subunit beta [Bacillus subtilis]	1423;1236548	61.6	4.38312	RefSeq, NCBInr	B, B	A003ramics_unmapped_contig_10159__gene_2-partial	ribonucleoside-diphosphate reductase subunit beta [Bacillus subtilis]	ribonucleoside-diphosphate reductase subunit beta [Bacillus subtilis]	-	-	B-MV	- -
A003ramics_unmapped_contig_1016_gene_1-partial	A003ramics_unmapped_contig_1016	1	281	1	282	+	-	-	-	-	hypothetical protein	1e-30	120	Bacteria	hypothetical protein [Thiothrix nivea]	1031	7e-31	120	Bacteria	hypothetical protein [Thiothrix nivea]	1031;870187	120	-	RefSeq, NCBInr	B, B	A003ramics_unmapped_contig_1016_gene_1-partial	hypothetical protein [Thiothrix nivea]	hypothetical protein [Thiothrix nivea]	-	-	B	PF08666.7 SAF
A003ramics_unmapped_contig_1016_gene_2-partial	A003ramics_unmapped_contig_1016	2	565	342	907	+	-	-	-	-	hypothetical protein	3e-99	304	Bacteria	UDP-N-acetylglucosamine 2-epimerase [Vogesella sp. EB]	1526735	3e-90	281	Bacteria	UDP-N-acetylglucosamine 2-epimerase [Thiothrix nivea]	1031;870187	304	-	RefSeq	B	A003ramics_unmapped_contig_1016_gene_2-partial	UDP-N-acetylglucosamine 2-epimerase [Vogesella sp. EB]	UDP-N-acetylglucosamine 2-epimerase [Thiothrix nivea]	-	-	B	PF02350.14 Epimerase_2
A003ramics_unmapped_contig_10160_gene_1-partial	A003ramics_unmapped_contig_10160	1	74	745	819	-	-	-	-	-	hypothetical protein	-	-	-	-	-	-	-	-	-	-	0	-	-	-	A003ramics_unmapped_contig_10160_gene_1-partial	-	-	-	-	-	- -
A003ramics_unmapped_contig_10165_gene_1-partial	A003ramics_unmapped_contig_10165	1	1417	1	1418	-	-	-	-	-	hypothetical protein	0.0	915	Bacteria	hypothetical protein [Limnobacter sp. MED105]	391597	0.0	915	Bacteria	hypothetical protein [Limnobacter sp. MED105]	391597	915	-	RefSeq, NCBInr	B, B	A003ramics_unmapped_contig_10165_gene_1-partial	hypothetical protein [Limnobacter sp. MED105]	hypothetical protein [Limnobacter sp. MED105]	-	-	B	- -
A003ramics_unmapped_contig_10166_gene_1-partial	A003ramics_unmapped_contig_10166	1	431	3	434	+	-	-	-	-	hypothetical protein	-	-	-	-	-	-	-	-	-	-	0	-	-	-	A003ramics_unmapped_contig_10166_gene_1-partial	-	-	-	-	-	- -
A003ramics_unmapped_contig_10166_gene_2	A003ramics_unmapped_contig_10166	2	281	418	699	+	-	-	-	-	hypothetical protein	-	-	-	-	-	-	-	-	-	-	0	-	-	-	A003ramics_unmapped_contig_10166_gene_2	-	-	-	-	-	- -
A003ramics_unmapped_contig_10166_gene_3-partial	A003ramics_unmapped_contig_10166	3	180	699	879	+	-	-	-	-	hypothetical protein	-	-	-	-	-	0.001	42.4	Viruses	hypothetical protein [EBPR podovirus 3]	1048517	42.4	-	NCBInr	Vp	A003ramics_unmapped_contig_10166_gene_3-partial	-	hypothetical protein [EBPR podovirus 3]	NCBInr	V	Vp	- -
A003ramics_unmapped_contig_10167_gene_1-partial	A003ramics_unmapped_contig_10167	1	307	3	310	+	-	-	-	-	hypothetical protein	3e-64	215	Bacteria	aspartyl-tRNA synthetase [Propionibacterium acnes]	1747	1e-66	213	Bacteria	aspartyl-tRNA synthetase [Propionibacterium acnes JCM 18909]	1302241	215	-	RefSeq	B	A003ramics_unmapped_contig_10167_gene_1-partial	aspartyl-tRNA synthetase [Propionibacterium acnes]	aspartyl-tRNA synthetase [Propionibacterium acnes JCM 18909]	-	-	B	PF00152.15 tRNA-synt_2
A003ramics_unmapped_contig_10168_gene_1	A003ramics_unmapped_contig_10168	1	185	76	261	+	NP_795440.1	50.4	Viruses unclassified phages Streptococcus pyogenes phage 315.2	Viruses	hypothetical protein	2e-35	124	Bacteria	XRE family transcriptional regulator [Lactococcus garvieae]	1363	1e-35	124	Bacteria	XRE family transcriptional regulator [Lactococcus garvieae]	1363;1231377	124	59.3548	RefSeq, NCBInr	B, B	A003ramics_unmapped_contig_10168_gene_1	XRE family transcriptional regulator [Lactococcus garvieae]	XRE family transcriptional regulator [Lactococcus garvieae]	-	-	B-MV	PF01381.17 HTH_3
A003ramics_unmapped_contig_10168_gene_2-partial	A003ramics_unmapped_contig_10168	2	65	381	446	+	-	-	-	-	hypothetical protein	5e-06	47.4	Bacteria	hypothetical protein [Lactococcus lactis]	1358	3e-06	47.4	Bacteria	hypothetical protein P620_11570 [Lactococcus lactis subsp. lactis KLDS 4.0325]	1399116	47.4	-	RefSeq, NCBInr	B, B	A003ramics_unmapped_contig_10168_gene_2-partial	hypothetical protein [Lactococcus lactis]	hypothetical protein P620_11570 [Lactococcus lactis subsp. lactis KLDS 4.0325]	-	-	B	- -
A003ramics_unmapped_contig_1017_gene_1-partial	A003ramics_unmapped_contig_1017	1	719	1	720	-	-	-	-	-	hypothetical protein	3e-132	401	Bacteria	hypothetical protein [Propionibacterium acnes]	1747	2e-136	400	Bacteria	hypothetical protein JCM18909_1519 [Propionibacterium acnes JCM 18909]	1302241	401	-	RefSeq	B	A003ramics_unmapped_contig_1017_gene_1-partial	hypothetical protein [Propionibacterium acnes]	hypothetical protein JCM18909_1519 [Propionibacterium acnes JCM 18909]	-	-	B	- -
A003ramics_unmapped_contig_10170_gene_1-partial	A003ramics_unmapped_contig_10170	1	511	3	514	+	YP_009102190.1	153	Viruses dsDNA viruses;no RNA stage Caudovirales Myoviridae unclassified Myoviridae Escherichia phage 121Q	Viruses	putative major capsid protein	2e-50	177	Viruses	major capsid protein [Escherichia phage 121Q]	1273738;1555202	2e-50	177	Viruses	major capsid protein [Escherichia phage PBECO 4]	1273738	177	13.5593	RefSeq, NCBInr	V, V	A003ramics_unmapped_contig_10170_gene_1-partial	major capsid protein [Escherichia phage 121Q]	major capsid protein [Escherichia phage PBECO 4]	RefSeg, NCBInr	V	V	PF07068.6 Gp23
A003ramics_unmapped_contig_10171_gene_1-partial	A003ramics_unmapped_contig_10171	1	390	2	392	+	-	-	-	-	hypothetical protein	5e-65	211	Bacteria	glycine/betaine ABC transporter substrate-binding protein, partial [Komagataeibacter europaeus]	33995	3e-65	212	Bacteria	glycine/betaine ABC transporter substrate-binding protein [Komagataeibacter]	1434011	212	-	NCBInr	B	A003ramics_unmapped_contig_10171_gene_1-partial	glycine/betaine ABC transporter substrate-binding protein, partial [Komagataeibacter europaeus]	glycine/betaine ABC transporter substrate-binding protein [Komagataeibacter]	-	-	B	PF13531.1 SBP_bac_11
A003ramics_unmapped_contig_10172_gene_1-partial	A003ramics_unmapped_contig_10172	1	464	3	467	+	-	-	-	-	hypothetical protein	2e-108	335	Bacteria	excinuclease ABC subunit C [Lactococcus lactis]	1358	2e-108	334	Bacteria	excinuclease ABC subunit C [Lactococcus lactis subsp. lactis CV56]	1358;929102	335	-	RefSeq	B	A003ramics_unmapped_contig_10172_gene_1-partial	excinuclease ABC subunit C [Lactococcus lactis]	excinuclease ABC subunit C [Lactococcus lactis subsp. lactis CV56]	-	-	B	PF02151.14 UVR
A003ramics_unmapped_contig_10174_gene_1-partial	A003ramics_unmapped_contig_10174	1	62	717	779	-	-	-	-	-	hypothetical protein	-	-	-	-	-	-	-	-	-	-	0	-	-	-	A003ramics_unmapped_contig_10174_gene_1-partial	-	-	-	-	-	- -
A003ramics_unmapped_contig_10175_gene_1-partial	A003ramics_unmapped_contig_10175	1	311	1	312	+	-	-	-	-	hypothetical protein	1e-37	141	Eukaryota	hypothetical protein MYCFIDRAFT_45825 [Pseudocercospora fijiensis CIRAD86]	383855	7e-38	141	Eukaryota	hypothetical protein MYCFIDRAFT_45825 [Pseudocercospora fijiensis CIRAD86]	383855	141	-	RefSeq, NCBInr	E, E	A003ramics_unmapped_contig_10175_gene_1-partial	hypothetical protein MYCFIDRAFT_45825 [Pseudocercospora fijiensis CIRAD86]	hypothetical protein MYCFIDRAFT_45825 [Pseudocercospora fijiensis CIRAD86]	-	-	E	- -
A003ramics_unmapped_contig_10176_gene_1-partial	A003ramics_unmapped_contig_10176	1	86	3	89	+	-	-	-	-	hypothetical protein	-	-	-	-	-	-	-	-	-	-	0	-	-	-	A003ramics_unmapped_contig_10176_gene_1-partial	-	-	-	-	-	- -
A003ramics_unmapped_contig_10176_gene_2-partial	A003ramics_unmapped_contig_10176	2	135	407	542	+	-	-	-	-	hypothetical protein	-	-	-	-	-	-	-	-	-	-	0	-	-	-	A003ramics_unmapped_contig_10176_gene_2-partial	-	-	-	-	-	- -
A003ramics_unmapped_contig_10177_gene_1	A003ramics_unmapped_contig_10177	1	461	5	466	+	-	-	-	-	hypothetical protein	3e-83	262	Bacteria	hypothetical protein [Streptococcus macedonicus]	59310	2e-83	262	Bacteria	hypothetical protein SMA_0869 [Streptococcus macedonicus ACA-DC 198]	59310;1116231	262	-	RefSeq, NCBInr	B, B	A003ramics_unmapped_contig_10177_gene_1	hypothetical protein [Streptococcus macedonicus]	hypothetical protein SMA_0869 [Streptococcus macedonicus ACA-DC 198]	-	-	B	PF13425.1 O-antigen_lig
A003ramics_unmapped_contig_10177_gene_2	A003ramics_unmapped_contig_10177	2	185	438	623	+	-	-	-	-	hypothetical protein	8e-27	109	Bacteria	hypothetical protein [Streptococcus salivarius]	1304	8e-27	108	Bacteria	O-antigen ligase-like membrane protein [Streptococcus sp. ACS2]	936576	109	-	RefSeq	B	A003ramics_unmapped_contig_10177_gene_2	hypothetical protein [Streptococcus salivarius]	O-antigen ligase-like membrane protein [Streptococcus sp. ACS2]	-	-	B	- -
A003ramics_unmapped_contig_10177_gene_3-partial	A003ramics_unmapped_contig_10177	3	163	616	779	+	-	-	-	-	hypothetical protein	1e-26	108	Bacteria	teichoic acid transporter [Streptococcus parasanguinis]	1318	1e-26	108	Bacteria	teichoic acid transporter [Streptococcus parasanguinis]	1318;1095733	108	-	RefSeq, NCBInr	B, B	A003ramics_unmapped_contig_10177_gene_3-partial	teichoic acid transporter [Streptococcus parasanguinis]	teichoic acid transporter [Streptococcus parasanguinis]	-	-	B	PF01943.12 Polysacc_synt
A003ramics_unmapped_contig_10178_gene_1-partial	A003ramics_unmapped_contig_10178	1	62	1	63	+	-	-	-	-	hypothetical protein	-	-	-	-	-	-	-	-	-	-	0	-	-	-	A003ramics_unmapped_contig_10178_gene_1-partial	-	-	-	-	-	- -
A003ramics_unmapped_contig_10178_gene_2	A003ramics_unmapped_contig_10178	2	407	68	475	+	-	-	-	-	hypothetical protein	-	-	-	-	-	-	-	-	-	-	0	-	-	-	A003ramics_unmapped_contig_10178_gene_2	-	-	-	-	-	- -
A003ramics_unmapped_contig_10178_gene_3-partial	A003ramics_unmapped_contig_10178	3	520	541	1061	+	-	-	-	-	hypothetical protein	-	-	-	-	-	-	-	-	-	-	0	-	-	-	A003ramics_unmapped_contig_10178_gene_3-partial	-	-	-	-	-	- -
A003ramics_unmapped_contig_10179_gene_1-partial	A003ramics_unmapped_contig_10179	1	493	1	494	-	YP_008438716.1	76.3	Viruses dsDNA viruses;no RNA stage unclassified dsDNA viruses Pandoravirus salinus	Viruses	putative tRNA threonylcarbamoyl adenosine biosynthesis	1e-113	338	Bacteria	tRNA N6-adenosine threonylcarbamoyltransferase [Streptococcus thermophilus]	1308	7e-114	338	Bacteria	DNA-binding/iron metalloprotein/AP endonuclease [Streptococcus thermophilus LMD-9]	1308;322159;1051074;1423145;1433288;1433289;1435972;1435974	338	77.426	RefSeq, NCBInr	B, B	A003ramics_unmapped_contig_10179_gene_1-partial	tRNA N6-adenosine threonylcarbamoyltransferase [Streptococcus thermophilus]	DNA-binding/iron metalloprotein/AP endonuclease [Streptococcus thermophilus LMD-9]	-	-	B-MV	PF00814.20 Peptidase_M22
A003ramics_unmapped_contig_1018_gene_1-partial	A003ramics_unmapped_contig_1018	1	110	1	111	+	-	-	-	-	hypothetical protein	-	-	-	-	-	-	-	-	-	-	0	-	-	-	A003ramics_unmapped_contig_1018_gene_1-partial	-	-	-	-	-	- -
A003ramics_unmapped_contig_1018_gene_2	A003ramics_unmapped_contig_1018	2	446	119	565	+	-	-	-	-	hypothetical protein	3e-05	49.7	Bacteria	hypothetical protein [Corynebacterium sp. JCB]	1414719	6e-08	57.4	Viruses	hypothetical protein [uncultured marine virus]	186617	57.4	-	NCBInr	V	A003ramics_unmapped_contig_1018_gene_2	hypothetical protein [Corynebacterium sp. JCB]	hypothetical protein [uncultured marine virus]	NCBInr	V	V	- -
A003ramics_unmapped_contig_1018_gene_3-partial	A003ramics_unmapped_contig_1018	3	138	758	896	+	-	-	-	-	hypothetical protein	-	-	-	-	-	-	-	-	-	-	0	-	-	-	A003ramics_unmapped_contig_1018_gene_3-partial	-	-	-	-	-	- -
A003ramics_unmapped_contig_10181_gene_1-partial	A003ramics_unmapped_contig_10181	1	852	101	953	+	YP_007173634.1	244	Viruses dsDNA viruses;no RNA stage Caudovirales Myoviridae unclassified Myoviridae Lactobacillus phage phiAQ113	Viruses	putative phosphoadenosine phosphosulfate reductase	1e-145	429	Viruses	PAPS reductase [Mycobacterium phage Gaia]	1486472	5e-102	316	Bacteria	putative uncharacterized protein [Azospirillum sp. CAG:239]	1262705	429	43.1235	RefSeq	V	A003ramics_unmapped_contig_10181_gene_1-partial	PAPS reductase [Mycobacterium phage Gaia]	putative uncharacterized protein [Azospirillum sp. CAG:239]	RefSeg	V	V	PF11922.3 DUF3440
A003ramics_unmapped_contig_10182_gene_1-partial	A003ramics_unmapped_contig_10182	1	497	1	498	+	-	-	-	-	hypothetical protein	4e-24	105	Bacteria	integrase, partial [Pseudomonas syringae]	317	1e-23	103	Bacteria	tyrosine recombinase XerD [Thermodesulfatator indicus DSM 15286]	171695;667014	105	-	RefSeq	B	A003ramics_unmapped_contig_10182_gene_1-partial	integrase, partial [Pseudomonas syringae]	tyrosine recombinase XerD [Thermodesulfatator indicus DSM 15286]	RefSeg	V	Vm	PF02899.12 Phage_integr_N
A003ramics_unmapped_contig_10183_gene_1-partial	A003ramics_unmapped_contig_10183	1	107	1	108	-	-	-	-	-	hypothetical protein	5e-05	47.8	Bacteria	hypothetical protein [Limnobacter sp. MED105]	391597	4e-05	47.8	Bacteria	hypothetical protein [Limnobacter sp. MED105]	391597	47.8	-	RefSeq, NCBInr	B, B	A003ramics_unmapped_contig_10183_gene_1-partial	hypothetical protein [Limnobacter sp. MED105]	hypothetical protein [Limnobacter sp. MED105]	-	-	B	- -
A003ramics_unmapped_contig_10184_gene_1	A003ramics_unmapped_contig_10184	1	224	26	250	+	-	-	-	-	hypothetical protein	5e-14	70.5	Bacteria	hypothetical protein [Virgibacillus sp. Vm-5]	1462526	1e-09	58.9	Bacteria	transcriptional activator [Bacillus clausii KSM-K16]	66692;79880	70.5	-	RefSeq	B	A003ramics_unmapped_contig_10184_gene_1	hypothetical protein [Virgibacillus sp. Vm-5]	transcriptional activator [Bacillus clausii KSM-K16]	-	-	B	PF13443.1 HTH_26
A003ramics_unmapped_contig_10184_gene_2-partial	A003ramics_unmapped_contig_10184	2	370	253	623	+	YP_009015522.1	96.3	Viruses dsDNA viruses;no RNA stage Caudovirales Myoviridae unassigned Myoviridae Bacillus phage G	Viruses	putative gp219	8e-38	137	Bacteria	hypothetical protein [Sporosarcina globispora]	1459	8e-29	113	Bacteria	hypothetical protein [Paenibacillus elgii]	189691	137	29.708	RefSeq	B	A003ramics_unmapped_contig_10184_gene_2-partial	hypothetical protein [Sporosarcina globispora]	hypothetical protein [Paenibacillus elgii]	-	-	B-MV	PF06866.6 DUF1256
A003ramics_unmapped_contig_10185_gene_1-partial	A003ramics_unmapped_contig_10185	1	176	2	178	+	-	-	-	-	hypothetical protein	-	-	-	-	-	-	-	-	-	-	0	-	-	-	A003ramics_unmapped_contig_10185_gene_1-partial	-	-	-	-	-	- -
A003ramics_unmapped_contig_10186_gene_1-partial	A003ramics_unmapped_contig_10186	1	1659	83	1742	+	YP_003970138.1	57	Viruses dsDNA viruses;no RNA stage Mimiviridae Cafeteriavirus Cafeteria roenbergensis virus Cafeteria roenbergensis virus BV-PW1	Viruses	putative isoleucyl-tRNA synthetase	0.0	1139	Bacteria	leucyl-tRNA synthetase [Limnobacter sp. MED105]	391597	0.0	1139	Bacteria	leucyl-tRNA synthetase [Limnobacter sp. MED105]	391597	1139	94.9956	RefSeq, NCBInr	B, B	A003ramics_unmapped_contig_10186_gene_1-partial	leucyl-tRNA synthetase [Limnobacter sp. MED105]	leucyl-tRNA synthetase [Limnobacter sp. MED105]	-	-	B-MV	PF13603.1 tRNA-synt_1_2
A003ramics_unmapped_contig_10187_gene_1-partial	A003ramics_unmapped_contig_10187	1	776	1	777	+	-	-	-	-	hypothetical protein	1e-169	503	Bacteria	leucyl-tRNA synthetase [Limnobacter sp. MED105]	391597	9e-170	503	Bacteria	leucyl-tRNA synthetase [Limnobacter sp. MED105]	391597	503	-	RefSeq, NCBInr	B, B	A003ramics_unmapped_contig_10187_gene_1-partial	leucyl-tRNA synthetase [Limnobacter sp. MED105]	leucyl-tRNA synthetase [Limnobacter sp. MED105]	-	-	B	PF08264.8 Anticodon_1
A003ramics_unmapped_contig_10189_gene_1-partial	A003ramics_unmapped_contig_10189	1	112	1	113	-	-	-	-	-	hypothetical protein	-	-	-	-	-	-	-	-	-	-	0	-	-	-	A003ramics_unmapped_contig_10189_gene_1-partial	-	-	-	-	-	- -
A003ramics_unmapped_contig_10189_gene_2	A003ramics_unmapped_contig_10189	2	470	625	1095	-	-	-	-	-	hypothetical protein	-	-	-	-	-	-	-	-	-	-	0	-	-	-	A003ramics_unmapped_contig_10189_gene_2	-	-	-	-	-	- -
A003ramics_unmapped_contig_10189_gene_3	A003ramics_unmapped_contig_10189	3	377	1061	1438	-	-	-	-	-	hypothetical protein	2e-17	88.2	Bacteria	DNA mismatch repair protein [Lentisphaera araneosa]	256847	1e-17	88.2	Bacteria	DNA mismatch repair protein [Lentisphaera araneosa]	256847;313628	88.2	-	RefSeq, NCBInr	B, B	A003ramics_unmapped_contig_10189_gene_3	DNA mismatch repair protein [Lentisphaera araneosa]	DNA mismatch repair protein [Lentisphaera araneosa]	-	-	B	PF01624.15 MutS_I
A003ramics_unmapped_contig_10189_gene_4	A003ramics_unmapped_contig_10189	4	260	1524	1784	-	-	-	-	-	hypothetical protein	-	-	-	-	-	-	-	-	-	-	0	-	-	-	A003ramics_unmapped_contig_10189_gene_4	-	-	-	-	-	- -
A003ramics_unmapped_contig_1019_gene_1	A003ramics_unmapped_contig_1019	1	1538	21	1559	+	NP_077666.1	95.9	Viruses dsDNA viruses;no RNA stage Phycodnaviridae Phaeovirus Ectocarpus siliculosus virus 1	Viruses	putative EsV-1-181	0.0	785	Eukaryota	hypothetical protein BAUCODRAFT_60611, partial [Baudoinia compniacensis UAMH 10762]	717646	0.0	787	Eukaryota	hypothetical protein SEPMUDRAFT_145583 [Sphaerulina musiva SO2202]	692275	787	87.8145	NCBInr	E	A003ramics_unmapped_contig_1019_gene_1	hypothetical protein BAUCODRAFT_60611, partial [Baudoinia compniacensis UAMH 10762]	hypothetical protein SEPMUDRAFT_145583 [Sphaerulina musiva SO2202]	-	-	E-MV	PF00360.15 PHY
A003ramics_unmapped_contig_10190_gene_1-partial	A003ramics_unmapped_contig_10190	1	95	435	530	-	-	-	-	-	hypothetical protein	-	-	-	-	-	-	-	-	-	-	0	-	-	-	A003ramics_unmapped_contig_10190_gene_1-partial	-	-	-	-	-	- -
A003ramics_unmapped_contig_10191_gene_1-partial	A003ramics_unmapped_contig_10191	1	1168	3	1171	+	-	-	-	-	hypothetical protein	-	-	-	-	-	-	-	-	-	-	0	-	-	-	A003ramics_unmapped_contig_10191_gene_1-partial	-	-	-	-	-	- -
A003ramics_unmapped_contig_10195_gene_1-partial	A003ramics_unmapped_contig_10195	1	186	1989	2175	+	-	-	-	-	hypothetical protein	-	-	-	-	-	-	-	-	-	-	0	-	-	-	A003ramics_unmapped_contig_10195_gene_1-partial	-	-	-	-	-	- -
A003ramics_unmapped_contig_10196_gene_1-partial	A003ramics_unmapped_contig_10196	1	729	1	730	-	-	-	-	-	hypothetical protein	1e-87	285	Eukaryota	hypothetical protein MYCFIDRAFT_184716 [Pseudocercospora fijiensis CIRAD86]	383855	7e-91	294	Eukaryota	hypothetical protein SEPMUDRAFT_78788 [Sphaerulina musiva SO2202]	692275	294	-	NCBInr	E	A003ramics_unmapped_contig_10196_gene_1-partial	hypothetical protein MYCFIDRAFT_184716 [Pseudocercospora fijiensis CIRAD86]	hypothetical protein SEPMUDRAFT_78788 [Sphaerulina musiva SO2202]	-	-	E	- -
A003ramics_unmapped_contig_10198_gene_1-partial	A003ramics_unmapped_contig_10198	1	785	55	840	-	-	-	-	-	hypothetical protein	9e-82	273	Bacteria	magnesium-translocating P-type ATPase [Kitasatospora griseola]	2064	4e-83	268	Bacteria	magnesium-transporting ATPase, P-type 1 [Rhodococcus sp. JVH1]	745408	273	-	RefSeq	B	A003ramics_unmapped_contig_10198_gene_1-partial	magnesium-translocating P-type ATPase [Kitasatospora griseola]	magnesium-transporting ATPase, P-type 1 [Rhodococcus sp. JVH1]	-	-	B	PF00689.16 Cation_ATPase_C
A003ramics_unmapped_contig_10199_gene_1-partial	A003ramics_unmapped_contig_10199	1	254	3	257	+	-	-	-	-	hypothetical protein	-	-	-	-	-	-	-	-	-	-	0	-	-	-	A003ramics_unmapped_contig_10199_gene_1-partial	-	-	-	-	-	- -
A003ramics_unmapped_contig_10199_gene_2-partial	A003ramics_unmapped_contig_10199	2	66	262	328	+	-	-	-	-	hypothetical protein	-	-	-	-	-	-	-	-	-	-	0	-	-	-	A003ramics_unmapped_contig_10199_gene_2-partial	-	-	-	-	-	- -
A003ramics_unmapped_contig_102_gene_1-partial	A003ramics_unmapped_contig_102	1	70	1	71	-	-	-	-	-	hypothetical protein	-	-	-	-	-	-	-	-	-	-	0	-	-	-	A003ramics_unmapped_contig_102_gene_1-partial	-	-	-	-	-	- -
A003ramics_unmapped_contig_102_gene_2	A003ramics_unmapped_contig_102	2	176	219	395	+	-	-	-	-	hypothetical protein	-	-	-	-	-	-	-	-	-	-	0	-	-	-	A003ramics_unmapped_contig_102_gene_2	-	-	-	-	-	- -
A003ramics_unmapped_contig_102_gene_3	A003ramics_unmapped_contig_102	3	263	398	661	+	-	-	-	-	hypothetical protein	-	-	-	-	-	-	-	-	-	-	0	-	-	-	A003ramics_unmapped_contig_102_gene_3	-	-	-	-	-	- -
A003ramics_unmapped_contig_102_gene_4	A003ramics_unmapped_contig_102	4	164	762	926	+	-	-	-	-	hypothetical protein	-	-	-	-	-	-	-	-	-	-	0	-	-	-	A003ramics_unmapped_contig_102_gene_4	-	-	-	-	-	- -
A003ramics_unmapped_contig_102_gene_5	A003ramics_unmapped_contig_102	5	242	923	1165	+	-	-	-	-	hypothetical protein	-	-	-	-	-	-	-	-	-	-	0	-	-	-	A003ramics_unmapped_contig_102_gene_5	-	-	-	-	-	- -
A003ramics_unmapped_contig_102_gene_6	A003ramics_unmapped_contig_102	6	185	1158	1343	+	-	-	-	-	hypothetical protein	-	-	-	-	-	-	-	-	-	-	0	-	-	-	A003ramics_unmapped_contig_102_gene_6	-	-	-	-	-	- -
A003ramics_unmapped_contig_102_gene_7	A003ramics_unmapped_contig_102	7	182	1646	1828	+	-	-	-	-	hypothetical protein	-	-	-	-	-	-	-	-	-	-	0	-	-	-	A003ramics_unmapped_contig_102_gene_7	-	-	-	-	-	- -
A003ramics_unmapped_contig_102_gene_8-partial	A003ramics_unmapped_contig_102	8	146	1825	1971	+	-	-	-	-	hypothetical protein	-	-	-	-	-	-	-	-	-	-	0	-	-	-	A003ramics_unmapped_contig_102_gene_8-partial	-	-	-	-	-	- -
A003ramics_unmapped_contig_1020_gene_1-partial	A003ramics_unmapped_contig_1020	1	947	2	949	+	-	-	-	-	hypothetical protein	1e-66	234	Eukaryota	transposase-like protein [Beauveria bassiana ARSEF 2860]	655819	5e-69	239	Eukaryota	hypothetical protein FOXB_06693 [Fusarium oxysporum Fo5176]	660025	239	-	NCBInr	E	A003ramics_unmapped_contig_1020_gene_1-partial	transposase-like protein [Beauveria bassiana ARSEF 2860]	hypothetical protein FOXB_06693 [Fusarium oxysporum Fo5176]	-	-	E	- -
A003ramics_unmapped_contig_1020_gene_2	A003ramics_unmapped_contig_1020	2	215	1115	1330	+	-	-	-	-	hypothetical protein	6e-06	52.0	Eukaryota	transposase [Metarhizium robertsii ARSEF 23]	655844	1e-07	57.4	Eukaryota	hypothetical protein FOXB_02092 [Fusarium oxysporum Fo5176]	660025	57.4	-	NCBInr	E	A003ramics_unmapped_contig_1020_gene_2	transposase [Metarhizium robertsii ARSEF 23]	hypothetical protein FOXB_02092 [Fusarium oxysporum Fo5176]	-	-	E	- -
A003ramics_unmapped_contig_10200_gene_1-partial	A003ramics_unmapped_contig_10200	1	257	1	258	-	-	-	-	-	hypothetical protein	-	-	-	-	-	-	-	-	-	-	0	-	-	-	A003ramics_unmapped_contig_10200_gene_1-partial	-	-	-	-	-	- -
A003ramics_unmapped_contig_10200_gene_2	A003ramics_unmapped_contig_10200	2	215	215	430	+	-	-	-	-	hypothetical protein	-	-	-	-	-	-	-	-	-	-	0	-	-	-	A003ramics_unmapped_contig_10200_gene_2	-	-	-	-	-	- -
A003ramics_unmapped_contig_10204_gene_1-partial	A003ramics_unmapped_contig_10204	1	200	114	314	-	-	-	-	-	hypothetical protein	-	-	-	-	-	-	-	-	-	-	0	-	-	-	A003ramics_unmapped_contig_10204_gene_1-partial	-	-	-	-	-	- -
A003ramics_unmapped_contig_10205_gene_1-partial	A003ramics_unmapped_contig_10205	1	826	1	827	-	YP_950678.1	52	Viruses dsDNA viruses;no RNA stage Caudovirales Siphoviridae unclassified Siphoviridae Staphylococcus phage PH15	Viruses	putative phage tape measure protein	4e-11	72.8	Bacteria	terminase [Staphylococcus haemolyticus]	1283	1e-08	64.7	Bacteria	hypothetical protein SH2345 [Staphylococcus haemolyticus JCSC1435]	1283;279808	72.8	28.5714	RefSeq	B	A003ramics_unmapped_contig_10205_gene_1-partial	terminase [Staphylococcus haemolyticus]	hypothetical protein SH2345 [Staphylococcus haemolyticus JCSC1435]	RefSeg	V	Vm	PB008237 Pfam-B_8237
A003ramics_unmapped_contig_10207_gene_1	A003ramics_unmapped_contig_10207	1	428	159	587	+	-	-	-	-	hypothetical protein	-	-	-	-	-	-	-	-	-	-	0	-	-	-	A003ramics_unmapped_contig_10207_gene_1	-	-	-	-	-	- -
A003ramics_unmapped_contig_10207_gene_2-partial	A003ramics_unmapped_contig_10207	2	101	611	712	+	-	-	-	-	hypothetical protein	-	-	-	-	-	-	-	-	-	-	0	-	-	-	A003ramics_unmapped_contig_10207_gene_2-partial	-	-	-	-	-	- -
A003ramics_unmapped_contig_10208_gene_1-partial	A003ramics_unmapped_contig_10208	1	104	796	900	+	-	-	-	-	hypothetical protein	8e-08	55.5	Eukaryota	Pc22g06220 [Penicillium rubens Wisconsin 54-1255]	500485	6e-08	55.5	Eukaryota	Pc22g06220 [Penicillium chrysogenum Wisconsin 54-1255]	500485	55.5	-	RefSeq, NCBInr	E, E	A003ramics_unmapped_contig_10208_gene_1-partial	Pc22g06220 [Penicillium rubens Wisconsin 54-1255]	Pc22g06220 [Penicillium chrysogenum Wisconsin 54-1255]	-	-	E	- -
A003ramics_unmapped_contig_10209_gene_1-partial	A003ramics_unmapped_contig_10209	1	98	1	99	-	-	-	-	-	hypothetical protein	4e-12	68.6	Eukaryota	nucleolar protein [Marssonina brunnea f. sp. 'multigermtubi' MB_m1]	1072389	2e-12	68.6	Eukaryota	nucleolar protein NOP58 [Sclerotinia borealis F-4157]	1432307	68.6	-	RefSeq, NCBInr	E, E	A003ramics_unmapped_contig_10209_gene_1-partial	nucleolar protein [Marssonina brunnea f. sp. 'multigermtubi' MB_m1]	nucleolar protein NOP58 [Sclerotinia borealis F-4157]	-	-	E	PF01798.13 Nop
A003ramics_unmapped_contig_1021_gene_1-partial	A003ramics_unmapped_contig_1021	1	449	1	450	+	-	-	-	-	hypothetical protein	2e-102	306	Bacteria	Phosphoserine phosphatase SerB [Limnobacter sp. MED105]	391597	2e-102	306	Bacteria	Phosphoserine phosphatase SerB [Limnobacter sp. MED105]	391597	306	-	RefSeq, NCBInr	B, B	A003ramics_unmapped_contig_1021_gene_1-partial	Phosphoserine phosphatase SerB [Limnobacter sp. MED105]	Phosphoserine phosphatase SerB [Limnobacter sp. MED105]	-	-	B	PF08282.7 Hydrolase_3
A003ramics_unmapped_contig_1021_gene_2	A003ramics_unmapped_contig_1021	2	1592	662	2254	+	NP_046572.1	108	Viruses dsDNA viruses;no RNA stage Caudovirales Siphoviridae Spbetalikevirus Bacillus phage SPbeta	Viruses	putative ABC transporter	2e-150	455	Bacteria	peptidase [Sulfuricurvum kujiense]	148813	2e-150	455	Bacteria	type I secretion system ATPase [Sulfuricurvum kujiense DSM 16994]	148813;709032	455	76.2637	RefSeq, NCBInr	B, B	A003ramics_unmapped_contig_1021_gene_2	peptidase [Sulfuricurvum kujiense]	type I secretion system ATPase [Sulfuricurvum kujiense DSM 16994]	-	-	B-MV	PF00005.22 ABC_tran
A003ramics_unmapped_contig_1021_gene_3	A003ramics_unmapped_contig_1021	3	1292	2247	3539	+	-	-	-	-	hypothetical protein	8e-74	249	Bacteria	hemolysin D [Cupriavidus sp. SK-4]	574750	6e-74	249	Bacteria	hemolysin D [Cupriavidus sp. SK-4]	574750	249	-	RefSeq, NCBInr	B, B	A003ramics_unmapped_contig_1021_gene_3	hemolysin D [Cupriavidus sp. SK-4]	hemolysin D [Cupriavidus sp. SK-4]	-	-	B	PF00529.15 HlyD
A003ramics_unmapped_contig_1021_gene_4	A003ramics_unmapped_contig_1021	4	1328	3544	4872	+	-	-	-	-	hypothetical protein	5e-16	89.4	Bacteria	type I secretion protein TolC [Methylobacillus glycogenes]	406	9e-18	94.4	Bacteria	Type I secretion outer membrane protein, TolC [Methylobacillus flagellatus KT]	405;265072	94.4	-	NCBInr	B	A003ramics_unmapped_contig_1021_gene_4	type I secretion protein TolC [Methylobacillus glycogenes]	Type I secretion outer membrane protein, TolC [Methylobacillus flagellatus KT]	-	-	B	PF02321.13 OEP
A003ramics_unmapped_contig_10211__gene_1-partial	A003ramics_unmapped_contig_10211_	1	308	1	309	-	YP_004957306.1	52.8	Viruses dsDNA viruses;no RNA stage Caudovirales Podoviridae unclassified Podoviridae Planktothrix phage PaV-LD	Viruses	putative ABC transporter	1e-51	170	Bacteria	peptide ABC transporter ATP-binding protein [Streptococcus thermophilus]	1308	3e-57	186	Bacteria	ATP-binding protein [Streptococcus thermophilus TH1477]	1436725	186	71.6129	NCBInr	B	A003ramics_unmapped_contig_10211__gene_1-partial	peptide ABC transporter ATP-binding protein [Streptococcus thermophilus]	ATP-binding protein [Streptococcus thermophilus TH1477]	-	-	B-MV	PF00005.22 ABC_tran
A003ramics_unmapped_contig_10217_gene_1-partial	A003ramics_unmapped_contig_10217	1	428	1	429	-	YP_112491.1	80.1	Viruses dsDNA viruses;no RNA stage Caudovirales Siphoviridae unclassified Siphoviridae Flavobacterium phage 11b	Viruses	putative terminase large subunit	2e-26	112	Bacteria	phage portal protein [Alistipes putredinis]	28117	1e-26	112	Bacteria	phage portal protein [Alistipes putredinis]	28117;445970	112	28.4821	RefSeq, NCBInr	B, B	A003ramics_unmapped_contig_10217_gene_1-partial	phage portal protein [Alistipes putredinis]	phage portal protein [Alistipes putredinis]	RefSeg, NCBInr	V	Vm	- -
A003ramics_unmapped_contig_10219_gene_1	A003ramics_unmapped_contig_10219	1	260	21	281	-	-	-	-	-	hypothetical protein	2e-54	174	Bacteria	addiction module toxin, Txe/YoeB family [Propionibacterium acnes]	1747	1e-54	174	Bacteria	addiction module toxin, Txe/YoeB family [Propionibacterium acnes]	1747;1051006	174	-	RefSeq, NCBInr	B, B	A003ramics_unmapped_contig_10219_gene_1	addiction module toxin, Txe/YoeB family [Propionibacterium acnes]	addiction module toxin, Txe/YoeB family [Propionibacterium acnes]	-	-	B	PF06769.8 Plasmid_Txe
A003ramics_unmapped_contig_10219_gene_2	A003ramics_unmapped_contig_10219	2	254	285	539	-	-	-	-	-	hypothetical protein	2e-52	170	Bacteria	prevent-host-death protein [Propionibacterium acnes]	1747	1e-52	170	Bacteria	prevent-host-death protein [Propionibacterium acnes]	1747;1051006	170	-	RefSeq, NCBInr	B, B	A003ramics_unmapped_contig_10219_gene_2	prevent-host-death protein [Propionibacterium acnes]	prevent-host-death protein [Propionibacterium acnes]	-	-	B	PF02604.14 PhdYeFM_antitox
A003ramics_unmapped_contig_1022_gene_1-partial	A003ramics_unmapped_contig_1022	1	362	3	365	-	-	-	-	-	hypothetical protein	3e-70	230	Bacteria	RNA polymerase sigma-54 factor [Limnobacter sp. MED105]	391597	2e-70	230	Bacteria	RNA polymerase subunit sigma-54 [Limnobacter sp. MED105]	391597	230	-	RefSeq, NCBInr	B, B	A003ramics_unmapped_contig_1022_gene_1-partial	RNA polymerase sigma-54 factor [Limnobacter sp. MED105]	RNA polymerase subunit sigma-54 [Limnobacter sp. MED105]	-	-	B	PF04963.8 Sigma54_CBD
A003ramics_unmapped_contig_10220_gene_1-partial	A003ramics_unmapped_contig_10220	1	1553	1	1554	-	-	-	-	-	hypothetical protein	0.0	1074	Bacteria	oligopeptidase PepB [Staphylococcus epidermidis]	1282	0.0	1074	Bacteria	oligopeptidase PepB [Staphylococcus epidermidis]	1282;525376;764544;904336;979204;979205;979206;979211;1000590	1074	-	RefSeq, NCBInr	B, B	A003ramics_unmapped_contig_10220_gene_1-partial	oligopeptidase PepB [Staphylococcus epidermidis]	oligopeptidase PepB [Staphylococcus epidermidis]	-	-	B	PF01432.15 Peptidase_M3
A003ramics_unmapped_contig_10221_gene_1	A003ramics_unmapped_contig_10221	1	167	378	545	+	-	-	-	-	hypothetical protein	-	-	-	-	-	-	-	-	-	-	0	-	-	-	A003ramics_unmapped_contig_10221_gene_1	-	-	-	-	-	- -
A003ramics_unmapped_contig_10221_gene_2-partial	A003ramics_unmapped_contig_10221	2	94	499	593	+	-	-	-	-	hypothetical protein	-	-	-	-	-	-	-	-	-	-	0	-	-	-	A003ramics_unmapped_contig_10221_gene_2-partial	-	-	-	-	-	- -
A003ramics_unmapped_contig_10222_gene_1	A003ramics_unmapped_contig_10222	1	611	2	613	-	-	-	-	-	hypothetical protein	7e-10	65.9	Bacteria	hypothetical protein [Microvirga vignae]	1225564	0.0001	48.9	Bacteria	hypothetical protein [Caldimonas manganoxidans]	196015	65.9	-	RefSeq	B	A003ramics_unmapped_contig_10222_gene_1	hypothetical protein [Microvirga vignae]	hypothetical protein [Caldimonas manganoxidans]	-	-	B	- -
A003ramics_unmapped_contig_10222_gene_2	A003ramics_unmapped_contig_10222	2	446	884	1330	+	-	-	-	-	hypothetical protein	-	-	-	-	-	-	-	-	-	-	0	-	-	-	A003ramics_unmapped_contig_10222_gene_2	-	-	-	-	-	- -
A003ramics_unmapped_contig_10222_gene_3-partial	A003ramics_unmapped_contig_10222	3	675	1281	1956	+	YP_007002089.1	57	Viruses dsDNA viruses;no RNA stage Caudovirales Podoviridae unclassified Podoviridae Brucella phage Pr	Viruses	putative structural protein	4e-16	84.0	Bacteria	hypothetical protein [Sphingomonas wittichii]	160791	3e-16	84.0	Bacteria	hypothetical protein [Sphingomonas wittichii]	160791	84	32.1429	RefSeq, NCBInr	B, B	A003ramics_unmapped_contig_10222_gene_3-partial	hypothetical protein [Sphingomonas wittichii]	hypothetical protein [Sphingomonas wittichii]	-	-	B-MV	PB001579 Pfam-B_1579
A003ramics_unmapped_contig_10223_gene_1-partial	A003ramics_unmapped_contig_10223	1	482	1	483	-	-	-	-	-	hypothetical protein	-	-	-	-	-	-	-	-	-	-	0	-	-	-	A003ramics_unmapped_contig_10223_gene_1-partial	-	-	-	-	-	- -
A003ramics_unmapped_contig_10226_gene_1-partial	A003ramics_unmapped_contig_10226	1	102	1	103	-	-	-	-	-	hypothetical protein	-	-	-	-	-	-	-	-	-	-	0	-	-	-	A003ramics_unmapped_contig_10226_gene_1-partial	-	-	-	-	-	- -
A003ramics_unmapped_contig_10226_gene_2-partial	A003ramics_unmapped_contig_10226	2	371	100	471	-	YP_001686854.1	165	Viruses dsDNA viruses;no RNA stage Caudovirales Siphoviridae unclassified Siphoviridae Azospirillum phage Cd	Viruses	hypothetical protein	2e-48	165	Bacteria;Viruses	hypothetical protein [Azospirillum brasilense]	192;467481	1e-48	165	Viruses	hypothetical protein APCd_gp13 [Azospirillum phage Cd]	467481	165	0	MV, RefSeq, NCBInr	V, B;V, V	A003ramics_unmapped_contig_10226_gene_2-partial	hypothetical protein [Azospirillum brasilense]	hypothetical protein APCd_gp13 [Azospirillum phage Cd]	NCBInr	V	V	PB006047 Pfam-B_6047
A003ramics_unmapped_contig_10227_gene_1-partial	A003ramics_unmapped_contig_10227	1	812	3	815	+	-	-	-	-	hypothetical protein	-	-	-	-	-	-	-	-	-	-	0	-	-	-	A003ramics_unmapped_contig_10227_gene_1-partial	-	-	-	-	-	- -
A003ramics_unmapped_contig_10228_gene_1	A003ramics_unmapped_contig_10228	1	260	49	309	+	-	-	-	-	hypothetical protein	-	-	-	-	-	-	-	-	-	-	0	-	-	-	A003ramics_unmapped_contig_10228_gene_1	-	-	-	-	-	- -
A003ramics_unmapped_contig_10228_gene_2-partial	A003ramics_unmapped_contig_10228	2	157	483	640	+	-	-	-	-	hypothetical protein	-	-	-	-	-	-	-	-	-	-	0	-	-	-	A003ramics_unmapped_contig_10228_gene_2-partial	-	-	-	-	-	- -
A003ramics_unmapped_contig_10229_gene_1-partial	A003ramics_unmapped_contig_10229	1	106	1	107	-	-	-	-	-	hypothetical protein	-	-	-	-	-	-	-	-	-	-	0	-	-	-	A003ramics_unmapped_contig_10229_gene_1-partial	-	-	-	-	-	- -
A003ramics_unmapped_contig_10229_gene_2-partial	A003ramics_unmapped_contig_10229	2	155	292	447	-	-	-	-	-	hypothetical protein	-	-	-	-	-	-	-	-	-	-	0	-	-	-	A003ramics_unmapped_contig_10229_gene_2-partial	-	-	-	-	-	- -
A003ramics_unmapped_contig_1023_A_gene_1-partial	A003ramics_unmapped_contig_1023_A	1	163	1	164	-	-	-	-	-	hypothetical protein	-	-	-	-	-	-	-	-	-	-	0	-	-	-	A003ramics_unmapped_contig_1023_A_gene_1-partial	-	-	-	-	-	- -
A003ramics_unmapped_contig_10230_gene_1-partial	A003ramics_unmapped_contig_10230	1	142	1	143	-	-	-	-	-	hypothetical protein	-	-	-	-	-	-	-	-	-	-	0	-	-	-	A003ramics_unmapped_contig_10230_gene_1-partial	-	-	-	-	-	- -
A003ramics_unmapped_contig_10230_gene_2	A003ramics_unmapped_contig_10230	2	296	150	446	-	-	-	-	-	hypothetical protein	-	-	-	-	-	-	-	-	-	-	0	-	-	-	A003ramics_unmapped_contig_10230_gene_2	-	-	-	-	-	- -
A003ramics_unmapped_contig_10230_gene_3	A003ramics_unmapped_contig_10230	3	440	383	823	-	-	-	-	-	hypothetical protein	-	-	-	-	-	3e-05	49.3	Viruses	hypothetical protein OSG_eHP36_00055 [Environmental Halophage eHP-36]	1168838	49.3	-	NCBInr	V	A003ramics_unmapped_contig_10230_gene_3	-	hypothetical protein OSG_eHP36_00055 [Environmental Halophage eHP-36]	NCBInr	V	Vm	- -
A003ramics_unmapped_contig_10230_gene_4-partial	A003ramics_unmapped_contig_10230	4	227	826	1053	-	-	-	-	-	hypothetical protein	-	-	-	-	-	3e-10	64.3	Viruses	hypothetical protein OSG_eHP36_00050 [Environmental Halophage eHP-36]	1168838	64.3	-	NCBInr	V	A003ramics_unmapped_contig_10230_gene_4-partial	-	hypothetical protein OSG_eHP36_00050 [Environmental Halophage eHP-36]	NCBInr	V	V	- -
A003ramics_unmapped_contig_10231_gene_1	A003ramics_unmapped_contig_10231	1	272	3	275	+	-	-	-	-	hypothetical protein	5e-53	184	Bacteria	aspartyl-tRNA synthetase [Limnobacter sp. MED105]	391597	4e-53	184	Bacteria	aspartyl-tRNA synthetase [Limnobacter sp. MED105]	391597	184	-	RefSeq, NCBInr	B, B	A003ramics_unmapped_contig_10231_gene_1	aspartyl-tRNA synthetase [Limnobacter sp. MED105]	aspartyl-tRNA synthetase [Limnobacter sp. MED105]	-	-	B	PF00152.15 tRNA-synt_2
A003ramics_unmapped_contig_10231_gene_2	A003ramics_unmapped_contig_10231	2	509	296	805	+	-	-	-	-	hypothetical protein	5e-108	317	Bacteria	dihydroneopterin triphosphate pyrophosphatase [Limnobacter sp. MED105]	391597	4e-118	343	Bacteria	dATP pyrophosphohydrolase [Limnobacter sp. MED105]	391597	343	-	NCBInr	B	A003ramics_unmapped_contig_10231_gene_2	dihydroneopterin triphosphate pyrophosphatase [Limnobacter sp. MED105]	dATP pyrophosphohydrolase [Limnobacter sp. MED105]	-	-	B	PF00293.23 NUDIX
A003ramics_unmapped_contig_10232_gene_1-partial	A003ramics_unmapped_contig_10232	1	536	1	537	-	-	-	-	-	hypothetical protein	1e-123	361	Bacteria	endonuclease / exonuclease / phosphatase [Limnobacter sp. MED105]	391597	1e-123	361	Bacteria	predicted endonuclease / exonuclease / phosphatase family protein [Limnobacter sp. MED105]	391597	361	-	RefSeq, NCBInr	B, B	A003ramics_unmapped_contig_10232_gene_1-partial	endonuclease / exonuclease / phosphatase [Limnobacter sp. MED105]	predicted endonuclease / exonuclease / phosphatase family protein [Limnobacter sp. MED105]	-	-	B	PF03372.18 Exo_endo_phos
A003ramics_unmapped_contig_10233_gene_1-partial	A003ramics_unmapped_contig_10233	1	671	6	677	-	-	-	-	-	hypothetical protein	1e-155	464	Eukaryota	Pc22g23740 [Penicillium rubens Wisconsin 54-1255]	500485	7e-156	464	Eukaryota	Pc22g23740 [Penicillium chrysogenum Wisconsin 54-1255]	500485	464	-	RefSeq, NCBInr	E, E	A003ramics_unmapped_contig_10233_gene_1-partial	Pc22g23740 [Penicillium rubens Wisconsin 54-1255]	Pc22g23740 [Penicillium chrysogenum Wisconsin 54-1255]	-	-	E	PF11899.3 DUF3419
A003ramics_unmapped_contig_10234_gene_1-partial	A003ramics_unmapped_contig_10234	1	777	1	778	-	-	-	-	-	hypothetical protein	-	-	-	-	-	-	-	-	-	-	0	-	-	-	A003ramics_unmapped_contig_10234_gene_1-partial	-	-	-	-	-	- -
A003ramics_unmapped_contig_10238_gene_1-partial	A003ramics_unmapped_contig_10238	1	403	1	404	-	-	-	-	-	hypothetical protein	2e-86	263	Bacteria	hemolysin [Propionibacterium acnes]	1747	2e-84	257	Bacteria	hemolysin [Propionibacterium acnes KPA171202]	1743;267747;450748;679195;686659;909952;936047;1031709;1114966;1114967;1114969;1134454;1136877;1203577;1203631;1203634;1203635;1234380;1276649;1292038;1292039;1302242	263	-	RefSeq	B	A003ramics_unmapped_contig_10238_gene_1-partial	hemolysin [Propionibacterium acnes]	hemolysin [Propionibacterium acnes KPA171202]	-	-	B	PF03006.15 HlyIII
A003ramics_unmapped_contig_1024_gene_1-partial	A003ramics_unmapped_contig_1024	1	503	1	504	-	NP_852753.1	110	Viruses dsDNA viruses;no RNA stage Caudovirales Myoviridae unclassified Myoviridae Haemophilus phage Aaphi23	Viruses	putative terminase large subunit TerL	4e-39	147	Bacteria	hypothetical protein [Dehalococcoides mccartyi]	61435	4e-39	148	Bacteria	putative terminase large subunit [Dehalococcoides mccartyi BTF08]	61435;1193806	148	25.6757	NCBInr	B	A003ramics_unmapped_contig_1024_gene_1-partial	hypothetical protein [Dehalococcoides mccartyi]	putative terminase large subunit [Dehalococcoides mccartyi BTF08]	NCBInr	V	Vm	- -
A003ramics_unmapped_contig_10240_gene_1-partial	A003ramics_unmapped_contig_10240	1	691	1	692	-	YP_001426776.1	77	Viruses dsDNA viruses;no RNA stage Phycodnaviridae Chlorovirus Acanthocystis turfacea Chlorella virus 1	Viruses	hypothetical protein	3e-161	469	Bacteria	D-3-phosphoglycerate dehydrogenase [Staphylococcus warneri]	1292	2e-161	469	Bacteria	D-3-phosphoglycerate dehydrogenase [Staphylococcus warneri SG1]	1292;1194526	469	83.5821	RefSeq, NCBInr	B, B	A003ramics_unmapped_contig_10240_gene_1-partial	D-3-phosphoglycerate dehydrogenase [Staphylococcus warneri]	D-3-phosphoglycerate dehydrogenase [Staphylococcus warneri SG1]	-	-	B-MV	PF02826.14 2-Hacid_dh_C
A003ramics_unmapped_contig_10240_gene_2-partial	A003ramics_unmapped_contig_10240	2	143	682	825	-	-	-	-	-	hypothetical protein	4e-23	98.2	Bacteria	MULTISPECIES: aminotransferase class V [Bacilli]	91061	3e-23	98.2	Bacteria	soluble hydrogenase, small subunit (Tritium exchangesubunit) [Staphylococcus warneri SG1]	1292;904338;1194526	98.2	-	RefSeq, NCBInr	B, B	A003ramics_unmapped_contig_10240_gene_2-partial	MULTISPECIES: aminotransferase class V [Bacilli]	soluble hydrogenase, small subunit (Tritium exchangesubunit) [Staphylococcus warneri SG1]	-	-	B	- -
A003ramics_unmapped_contig_10241_gene_1-partial	A003ramics_unmapped_contig_10241	1	243	1	244	-	-	-	-	-	hypothetical protein	2e-09	63.2	Bacteria	hypothetical protein [Azospirillum sp. B4]	95605	6e-09	60.5	Bacteria	hypothetical protein [Paenibacillus sp. Aloe-11]	1050222	63.2	-	RefSeq	B	A003ramics_unmapped_contig_10241_gene_1-partial	hypothetical protein [Azospirillum sp. B4]	hypothetical protein [Paenibacillus sp. Aloe-11]	-	-	B	- -
A003ramics_unmapped_contig_10241_gene_2-partial	A003ramics_unmapped_contig_10241	2	95	246	341	-	-	-	-	-	hypothetical protein	-	-	-	-	-	-	-	-	-	-	0	-	-	-	A003ramics_unmapped_contig_10241_gene_2-partial	-	-	-	-	-	- -
A003ramics_unmapped_contig_10243_gene_1-partial	A003ramics_unmapped_contig_10243	1	152	1	153	+	-	-	-	-	hypothetical protein	-	-	-	-	-	-	-	-	-	-	0	-	-	-	A003ramics_unmapped_contig_10243_gene_1-partial	-	-	-	-	-	- -
A003ramics_unmapped_contig_10243_gene_2-partial	A003ramics_unmapped_contig_10243	2	431	1316	1747	-	-	-	-	-	hypothetical protein	4e-63	219	Eukaryota	hypothetical protein BAUCODRAFT_27875 [Baudoinia compniacensis UAMH 10762]	717646	3e-63	219	Eukaryota	hypothetical protein BAUCODRAFT_27875 [Baudoinia compniacensis UAMH 10762]	717646	219	-	RefSeq, NCBInr	E, E	A003ramics_unmapped_contig_10243_gene_2-partial	hypothetical protein BAUCODRAFT_27875 [Baudoinia compniacensis UAMH 10762]	hypothetical protein BAUCODRAFT_27875 [Baudoinia compniacensis UAMH 10762]	-	-	E	- -
A003ramics_unmapped_contig_10246_gene_1-partial	A003ramics_unmapped_contig_10246	1	123	1	124	-	-	-	-	-	hypothetical protein	-	-	-	-	-	-	-	-	-	-	0	-	-	-	A003ramics_unmapped_contig_10246_gene_1-partial	-	-	-	-	-	- -
A003ramics_unmapped_contig_10246_gene_2	A003ramics_unmapped_contig_10246	2	122	121	243	-	-	-	-	-	hypothetical protein	-	-	-	-	-	-	-	-	-	-	0	-	-	-	A003ramics_unmapped_contig_10246_gene_2	-	-	-	-	-	- -
A003ramics_unmapped_contig_10246_gene_3-partial	A003ramics_unmapped_contig_10246	3	110	248	358	-	-	-	-	-	hypothetical protein	-	-	-	-	-	-	-	-	-	-	0	-	-	-	A003ramics_unmapped_contig_10246_gene_3-partial	-	-	-	-	-	- -
A003ramics_unmapped_contig_10247_gene_1-partial	A003ramics_unmapped_contig_10247	1	865	1	866	-	-	-	-	-	hypothetical protein	1e-54	202	Bacteria	hypothetical protein [Desulfatibacillum alkenivorans]	259354	8e-55	203	Bacteria	hypothetical protein Dalk_4546 [Desulfatibacillum alkenivorans AK-01]	259354;439235	203	-	NCBInr	B	A003ramics_unmapped_contig_10247_gene_1-partial	hypothetical protein [Desulfatibacillum alkenivorans]	hypothetical protein Dalk_4546 [Desulfatibacillum alkenivorans AK-01]	-	-	B	- -
A003ramics_unmapped_contig_10248_gene_1-partial	A003ramics_unmapped_contig_10248	1	341	48	389	-	-	-	-	-	hypothetical protein	-	-	-	-	-	-	-	-	-	-	0	-	-	-	A003ramics_unmapped_contig_10248_gene_1-partial	-	-	-	-	-	- -
A003ramics_unmapped_contig_1025_gene_1-partial	A003ramics_unmapped_contig_1025	1	332	1	333	-	-	-	-	-	hypothetical protein	-	-	-	-	-	-	-	-	-	-	0	-	-	-	A003ramics_unmapped_contig_1025_gene_1-partial	-	-	-	-	-	- -
A003ramics_unmapped_contig_1025_gene_2-partial	A003ramics_unmapped_contig_1025	2	104	330	434	-	-	-	-	-	hypothetical protein	-	-	-	-	-	-	-	-	-	-	0	-	-	-	A003ramics_unmapped_contig_1025_gene_2-partial	-	-	-	-	-	- -
A003ramics_unmapped_contig_10251_gene_1	A003ramics_unmapped_contig_10251	1	245	7	252	-	-	-	-	-	hypothetical protein	-	-	-	-	-	-	-	-	-	-	0	-	-	-	A003ramics_unmapped_contig_10251_gene_1	-	-	-	-	-	- -
A003ramics_unmapped_contig_10251_gene_2-partial	A003ramics_unmapped_contig_10251	2	248	364	612	-	-	-	-	-	hypothetical protein	-	-	-	-	-	-	-	-	-	-	0	-	-	-	A003ramics_unmapped_contig_10251_gene_2-partial	-	-	-	-	-	- -
A003ramics_unmapped_contig_10254_gene_1-partial	A003ramics_unmapped_contig_10254	1	215	1	216	+	-	-	-	-	hypothetical protein	-	-	-	-	-	2e-33	119	Bacteria	hypothetical protein N036_26955 [Enterococcus gallinarum EGD-AAK12]	1357296	119	-	NCBInr	B	A003ramics_unmapped_contig_10254_gene_1-partial	-	hypothetical protein N036_26955 [Enterococcus gallinarum EGD-AAK12]	-	-	B	- -
A003ramics_unmapped_contig_10254_gene_2-partial	A003ramics_unmapped_contig_10254	2	435	218	653	+	-	-	-	-	hypothetical protein	3e-102	302	Bacteria	peptide methionine sulfoxide reductase MsrA 1 [Lactococcus lactis]	1358	2e-102	302	Bacteria	methionine sulfoxide reductase A [Lactococcus lactis]	1358;1357296	302	-	RefSeq, NCBInr	B, B	A003ramics_unmapped_contig_10254_gene_2-partial	peptide methionine sulfoxide reductase MsrA 1 [Lactococcus lactis]	methionine sulfoxide reductase A [Lactococcus lactis]	-	-	B	PF01625.16 PMSR
A003ramics_unmapped_contig_10255_gene_1-partial	A003ramics_unmapped_contig_10255	1	242	66	308	-	-	-	-	-	hypothetical protein	1e-05	52.0	N/A	hypothetical protein [Candidatus Brocadia sinica]	795830	-	-	-	-	-	52	-	RefSeq	N/A	A003ramics_unmapped_contig_10255_gene_1-partial	hypothetical protein [Candidatus Brocadia sinica]	-	-	-	-	- -
A003ramics_unmapped_contig_10257_gene_1-partial	A003ramics_unmapped_contig_10257	1	316	1	317	-	-	-	-	-	hypothetical protein	-	-	-	-	-	-	-	-	-	-	0	-	-	-	A003ramics_unmapped_contig_10257_gene_1-partial	-	-	-	-	-	- -
A003ramics_unmapped_contig_10257_gene_2-partial	A003ramics_unmapped_contig_10257	2	491	280	771	-	-	-	-	-	hypothetical protein	-	-	-	-	-	-	-	-	-	-	0	-	-	-	A003ramics_unmapped_contig_10257_gene_2-partial	-	-	-	-	-	- -
A003ramics_unmapped_contig_10258_gene_1-partial	A003ramics_unmapped_contig_10258	1	675	1	676	-	-	-	-	-	hypothetical protein	5e-152	459	Eukaryota	hypothetical protein MGL_2695 [Malassezia globosa CBS 7966]	425265	3e-152	459	Eukaryota	hypothetical protein MGL_2695 [Malassezia globosa CBS 7966]	425265	459	-	RefSeq, NCBInr	E, E	A003ramics_unmapped_contig_10258_gene_1-partial	hypothetical protein MGL_2695 [Malassezia globosa CBS 7966]	hypothetical protein MGL_2695 [Malassezia globosa CBS 7966]	-	-	E	- -
A003ramics_unmapped_contig_10258_gene_2-partial	A003ramics_unmapped_contig_10258	2	170	734	904	-	-	-	-	-	hypothetical protein	-	-	-	-	-	-	-	-	-	-	0	-	-	-	A003ramics_unmapped_contig_10258_gene_2-partial	-	-	-	-	-	- -
A003ramics_unmapped_contig_10259_gene_1-partial	A003ramics_unmapped_contig_10259	1	386	1	387	-	-	-	-	-	hypothetical protein	8e-80	263	Eukaryota	hypothetical protein MGL_2695 [Malassezia globosa CBS 7966]	425265	6e-80	263	Eukaryota	hypothetical protein MGL_2695 [Malassezia globosa CBS 7966]	425265	263	-	RefSeq, NCBInr	E, E	A003ramics_unmapped_contig_10259_gene_1-partial	hypothetical protein MGL_2695 [Malassezia globosa CBS 7966]	hypothetical protein MGL_2695 [Malassezia globosa CBS 7966]	-	-	E	- -
A003ramics_unmapped_contig_1026_gene_1-partial	A003ramics_unmapped_contig_1026	1	400	1	401	-	-	-	-	-	hypothetical protein	5e-11	66.2	Viruses	tail tube [Halovirus HRTV-4]	1273752	6e-24	100	Viruses	hypothetical protein OSG_eHP24_00140 [Environmental Halophage eHP-24]	1168826	100	-	NCBInr	V	A003ramics_unmapped_contig_1026_gene_1-partial	tail tube [Halovirus HRTV-4]	hypothetical protein OSG_eHP24_00140 [Environmental Halophage eHP-24]	RefSeg, NCBInr	V	V	- -
A003ramics_unmapped_contig_1026_gene_2	A003ramics_unmapped_contig_1026	2	449	420	869	-	YP_007378968.1	63.2	Viruses dsDNA viruses;no RNA stage unclassified dsDNA viruses unclassified archaeal dsDNA viruses Haloviruses Halovirus HVTV-1	Viruses	putative HNH endonuclease	8e-13	71.6	Archaea	HNH endonuclease [Halopiger xanaduensis]	387343	1e-18	88.2	Viruses	hypothetical protein OSG_eHP15_00185 [Environmental Halophage eHP-15]	1168817	88.2	28.3447	NCBInr	V	A003ramics_unmapped_contig_1026_gene_2	HNH endonuclease [Halopiger xanaduensis]	hypothetical protein OSG_eHP15_00185 [Environmental Halophage eHP-15]	NCBInr	V	V	- -
A003ramics_unmapped_contig_1026_gene_3	A003ramics_unmapped_contig_1026	3	230	1021	1251	-	-	-	-	-	hypothetical protein	-	-	-	-	-	-	-	-	-	-	0	-	-	-	A003ramics_unmapped_contig_1026_gene_3	-	-	-	-	-	- -
A003ramics_unmapped_contig_1026_gene_4	A003ramics_unmapped_contig_1026	4	464	1344	1808	-	YP_008059546.1	76.6	Viruses dsDNA viruses;no RNA stage unclassified dsDNA viruses unclassified archaeal dsDNA viruses Haloviruses Halovirus HRTV-4	Viruses	hypothetical protein	2e-14	76.6	Viruses	hypothetical protein HRTV4_57 [Halovirus HRTV-4]	1273752	4e-19	88.6	Viruses	hypothetical protein OSG_eHP4_00055 [Environmental Halophage eHP-4]	1168842	88.6	13.544	NCBInr	V	A003ramics_unmapped_contig_1026_gene_4	hypothetical protein HRTV4_57 [Halovirus HRTV-4]	hypothetical protein OSG_eHP4_00055 [Environmental Halophage eHP-4]	RefSeg, NCBInr	V	V	- -
A003ramics_unmapped_contig_10261_gene_1-partial	A003ramics_unmapped_contig_10261	1	150	1	151	-	-	-	-	-	hypothetical protein	-	-	-	-	-	-	-	-	-	-	0	-	-	-	A003ramics_unmapped_contig_10261_gene_1-partial	-	-	-	-	-	- -
A003ramics_unmapped_contig_10262_gene_1-partial	A003ramics_unmapped_contig_10262	1	1088	1	1089	-	-	-	-	-	hypothetical protein	0.0	622	Bacteria	Rhs family protein [Limnobacter sp. MED105]	391597	0.0	622	Bacteria	Rhs family protein [Limnobacter sp. MED105]	391597	622	-	RefSeq, NCBInr	B, B	A003ramics_unmapped_contig_10262_gene_1-partial	Rhs family protein [Limnobacter sp. MED105]	Rhs family protein [Limnobacter sp. MED105]	-	-	B	- -
A003ramics_unmapped_contig_10263_gene_1	A003ramics_unmapped_contig_10263	1	467	231	698	+	-	-	-	-	hypothetical protein	2e-98	292	Bacteria	hypothetical protein [Limnobacter sp. MED105]	391597	2e-98	292	Bacteria	hypothetical protein [Limnobacter sp. MED105]	391597	292	-	RefSeq, NCBInr	B, B	A003ramics_unmapped_contig_10263_gene_1	hypothetical protein [Limnobacter sp. MED105]	hypothetical protein [Limnobacter sp. MED105]	-	-	B	PF11749.3 DUF3305
A003ramics_unmapped_contig_10263_gene_2-partial	A003ramics_unmapped_contig_10263	2	212	691	903	+	-	-	-	-	hypothetical protein	5e-16	78.6	Bacteria	hypothetical protein [Limnobacter sp. MED105]	391597	3e-16	78.6	Bacteria	hypothetical protein [Limnobacter sp. MED105]	391597	78.6	-	RefSeq, NCBInr	B, B	A003ramics_unmapped_contig_10263_gene_2-partial	hypothetical protein [Limnobacter sp. MED105]	hypothetical protein [Limnobacter sp. MED105]	-	-	B	- -
A003ramics_unmapped_contig_10264_gene_1-partial	A003ramics_unmapped_contig_10264	1	440	2	442	+	-	-	-	-	hypothetical protein	5e-64	206	Bacteria	hypothetical protein [Limnobacter sp. MED105]	391597	4e-64	206	Bacteria	hypothetical protein [Limnobacter sp. MED105]	391597	206	-	RefSeq, NCBInr	B, B	A003ramics_unmapped_contig_10264_gene_1-partial	hypothetical protein [Limnobacter sp. MED105]	hypothetical protein [Limnobacter sp. MED105]	-	-	B	PF11748.3 DUF3306
A003ramics_unmapped_contig_10265_gene_1-partial	A003ramics_unmapped_contig_10265	1	257	61	318	+	-	-	-	-	hypothetical protein	2e-52	180	Bacteria	adenylosuccinate lyase [Rothia mucilaginosa]	43675	2e-52	180	Bacteria	adenylosuccinate lyase [Rothia mucilaginosa]	43675;553201	180	-	RefSeq, NCBInr	B, B	A003ramics_unmapped_contig_10265_gene_1-partial	adenylosuccinate lyase [Rothia mucilaginosa]	adenylosuccinate lyase [Rothia mucilaginosa]	-	-	B	- -
A003ramics_unmapped_contig_10266_gene_1-partial	A003ramics_unmapped_contig_10266	1	376	2	378	+	-	-	-	-	hypothetical protein	7e-65	221	Bacteria	(protein-PII) uridylyltransferase [Pseudoalteromonas piscicida]	43662	6e-65	221	Bacteria	PII uridylyl-transferase [Pseudoalteromonas]	53246;1117317	221	-	RefSeq, NCBInr	B, B	A003ramics_unmapped_contig_10266_gene_1-partial	(protein-PII) uridylyltransferase [Pseudoalteromonas piscicida]	PII uridylyl-transferase [Pseudoalteromonas]	-	-	B	- -
A003ramics_unmapped_contig_10267_gene_1	A003ramics_unmapped_contig_10267	1	176	34	210	-	-	-	-	-	hypothetical protein	5e-31	117	Bacteria	4'-phosphopantetheinyl transferase [Staphylococcus epidermidis]	1282	4e-31	117	Bacteria	4'-phosphopantetheinyl transferase [Staphylococcus epidermidis RP62A]	1282;176279;764544;904344;979214;1344987;1344988;1344989;1344990;1344993;1344994;1344995;1344996;1344997;1344998;1344999;1345000	117	-	RefSeq, NCBInr	B, B	A003ramics_unmapped_contig_10267_gene_1	4'-phosphopantetheinyl transferase [Staphylococcus epidermidis]	4'-phosphopantetheinyl transferase [Staphylococcus epidermidis RP62A]	-	-	B	- -
A003ramics_unmapped_contig_10267_gene_2	A003ramics_unmapped_contig_10267	2	224	220	444	-	-	-	-	-	hypothetical protein	4e-45	159	Bacteria	hypothetical protein [Staphylococcus epidermidis]	1282	3e-45	159	Bacteria	hypothetical protein [Staphylococcus epidermidis]	1282;1344991	159	-	RefSeq, NCBInr	B, B	A003ramics_unmapped_contig_10267_gene_2	hypothetical protein [Staphylococcus epidermidis]	hypothetical protein [Staphylococcus epidermidis]	-	-	B	- -
A003ramics_unmapped_contig_10268_gene_1-partial	A003ramics_unmapped_contig_10268	1	860	2	862	+	-	-	-	-	hypothetical protein	0.0	526	Bacteria	hypothetical protein [Staphylococcus epidermidis]	1282	0.0	526	Bacteria	hypothetical protein [Staphylococcus epidermidis]	1282;1344991	526	-	RefSeq, NCBInr	B, B	A003ramics_unmapped_contig_10268_gene_1-partial	hypothetical protein [Staphylococcus epidermidis]	hypothetical protein [Staphylococcus epidermidis]	-	-	B	PF07993.7 NAD_binding_4
A003ramics_unmapped_contig_10269_gene_1-partial	A003ramics_unmapped_contig_10269	1	661	1	662	-	-	-	-	-	hypothetical protein	7e-145	419	Bacteria	nitrate transporter, putative [Limnobacter sp. MED105]	391597	5e-145	419	Bacteria	nitrate transporter, putative [Limnobacter sp. MED105]	391597	419	-	RefSeq, NCBInr	B, B	A003ramics_unmapped_contig_10269_gene_1-partial	nitrate transporter, putative [Limnobacter sp. MED105]	nitrate transporter, putative [Limnobacter sp. MED105]	-	-	B	PF13379.1 NMT1_2
A003ramics_unmapped_contig_10269_gene_2	A003ramics_unmapped_contig_10269	2	623	662	1285	-	-	-	-	-	hypothetical protein	7e-146	416	Bacteria	chemotaxis protein CheY [Limnobacter sp. MED105]	391597	5e-146	416	Bacteria	chemotaxis protein CheY [Limnobacter sp. MED105]	391597	416	-	RefSeq, NCBInr	B, B	A003ramics_unmapped_contig_10269_gene_2	chemotaxis protein CheY [Limnobacter sp. MED105]	chemotaxis protein CheY [Limnobacter sp. MED105]	-	-	B	PF03861.9 ANTAR
A003ramics_unmapped_contig_1027_gene_1	A003ramics_unmapped_contig_1027	1	1175	7	1182	-	YP_009101372.1	291	Viruses dsDNA viruses;no RNA stage Caudovirales Podoviridae unclassified Podoviridae Enterobacteria phage J8-65	Viruses	hypothetical protein	2e-156	458	Bacteria	hypothetical protein [Burkholderia dilworthii]	948106	1e-151	443	Bacteria	hypothetical protein ACD_85C00002G0006 [uncultured bacterium]	77133	458	36.4629	RefSeq	B	A003ramics_unmapped_contig_1027_gene_1	hypothetical protein [Burkholderia dilworthii]	hypothetical protein ACD_85C00002G0006 [uncultured bacterium]	-	-	B-MV	PB010431 Pfam-B_10431
A003ramics_unmapped_contig_1027_gene_2	A003ramics_unmapped_contig_1027	2	266	1185	1451	-	-	-	-	-	hypothetical protein	5e-08	55.5	Bacteria	hypothetical protein [Methylibium sp. T29-B]	1437443	4e-08	55.5	Bacteria	hypothetical protein Y694_03478 [Methylibium sp. T29-B]	1437443	55.5	-	RefSeq, NCBInr	B, B	A003ramics_unmapped_contig_1027_gene_2	hypothetical protein [Methylibium sp. T29-B]	hypothetical protein Y694_03478 [Methylibium sp. T29-B]	-	-	B	- -
A003ramics_unmapped_contig_1027_gene_3	A003ramics_unmapped_contig_1027	3	299	1452	1751	-	-	-	-	-	hypothetical protein	-	-	-	-	-	-	-	-	-	-	0	-	-	-	A003ramics_unmapped_contig_1027_gene_3	-	-	-	-	-	- -
A003ramics_unmapped_contig_1027_gene_4	A003ramics_unmapped_contig_1027	4	401	1923	2324	-	YP_008126056.1	56.6	Viruses dsDNA viruses;no RNA stage Caudovirales Podoviridae unclassified Podoviridae Alteromonas phage vB_AmaP_AD45-P Alteromonas phage vB_AmaP_AD45-P1	Viruses	hypothetical protein	4e-25	103	Bacteria	hypothetical protein [Burkholderia pseudomallei]	28450	3e-24	100	Bacteria	hypothetical protein [Janthinobacterium sp. CG3]	1075768	103	45.0485	RefSeq	B	A003ramics_unmapped_contig_1027_gene_4	hypothetical protein [Burkholderia pseudomallei]	hypothetical protein [Janthinobacterium sp. CG3]	-	-	B-MV	PF11351.3 DUF3154
A003ramics_unmapped_contig_1027_gene_5	A003ramics_unmapped_contig_1027	5	290	2321	2611	-	YP_009031822.1	88.6	Viruses unclassified phages Pseudomonas phage vB_PaeP_C2-10_Ab09	Viruses	hypothetical protein	8e-25	102	Bacteria	hypothetical protein [Aeromonas sp. L_1B5_3]	1588629	8e-25	101	Bacteria	hypothetical protein [Pseudomonas sp. EGD-AK9]	1386078	102	13.1373	RefSeq	B	A003ramics_unmapped_contig_1027_gene_5	hypothetical protein [Aeromonas sp. L_1B5_3]	hypothetical protein [Pseudomonas sp. EGD-AK9]	-	-	B-MV	- -
A003ramics_unmapped_contig_10272_gene_1-partial	A003ramics_unmapped_contig_10272	1	168	1	169	-	-	-	-	-	hypothetical protein	-	-	-	-	-	-	-	-	-	-	0	-	-	-	A003ramics_unmapped_contig_10272_gene_1-partial	-	-	-	-	-	- -
A003ramics_unmapped_contig_10272_gene_2-partial	A003ramics_unmapped_contig_10272	2	212	106	318	-	-	-	-	-	hypothetical protein	-	-	-	-	-	-	-	-	-	-	0	-	-	-	A003ramics_unmapped_contig_10272_gene_2-partial	-	-	-	-	-	- -
A003ramics_unmapped_contig_10273_gene_1-partial	A003ramics_unmapped_contig_10273	1	278	415	693	+	-	-	-	-	hypothetical protein	-	-	-	-	-	-	-	-	-	-	0	-	-	-	A003ramics_unmapped_contig_10273_gene_1-partial	-	-	-	-	-	- -
A003ramics_unmapped_contig_10274_gene_1-partial	A003ramics_unmapped_contig_10274	1	287	1	288	-	-	-	-	-	hypothetical protein	-	-	-	-	-	-	-	-	-	-	0	-	-	-	A003ramics_unmapped_contig_10274_gene_1-partial	-	-	-	-	-	PB019241 Pfam-B_19241
A003ramics_unmapped_contig_10275_gene_1-partial	A003ramics_unmapped_contig_10275	1	414	1	415	-	-	-	-	-	hypothetical protein	5e-89	281	Bacteria	multidrug ABC transporter ATP-binding protein [Streptococcus mitis]	28037	2e-89	275	Bacteria	hypothetical protein, partial [Streptococcus sp. GMD1S]	1169670	281	-	RefSeq	B	A003ramics_unmapped_contig_10275_gene_1-partial	multidrug ABC transporter ATP-binding protein [Streptococcus mitis]	hypothetical protein, partial [Streptococcus sp. GMD1S]	-	-	B	- -
A003ramics_unmapped_contig_10277_gene_1	A003ramics_unmapped_contig_10277	1	128	353	481	+	-	-	-	-	hypothetical protein	3e-14	72.8	Eukaryota	hypothetical protein MYCFIDRAFT_164211 [Pseudocercospora fijiensis CIRAD86]	383855	2e-14	72.8	Eukaryota	hypothetical protein MYCFIDRAFT_164211 [Pseudocercospora fijiensis CIRAD86]	383855	72.8	-	RefSeq, NCBInr	E, E	A003ramics_unmapped_contig_10277_gene_1	hypothetical protein MYCFIDRAFT_164211 [Pseudocercospora fijiensis CIRAD86]	hypothetical protein MYCFIDRAFT_164211 [Pseudocercospora fijiensis CIRAD86]	-	-	E	- -
A003ramics_unmapped_contig_10277_gene_2	A003ramics_unmapped_contig_10277	2	662	2045	2707	+	-	-	-	-	hypothetical protein	5e-78	249	Eukaryota	hypothetical protein MYCFIDRAFT_182667 [Pseudocercospora fijiensis CIRAD86]	383855	3e-79	251	Eukaryota	hypothetical protein DOTSEDRAFT_42957 [Dothistroma septosporum NZE10]	675120	251	-	NCBInr	E	A003ramics_unmapped_contig_10277_gene_2	hypothetical protein MYCFIDRAFT_182667 [Pseudocercospora fijiensis CIRAD86]	hypothetical protein DOTSEDRAFT_42957 [Dothistroma septosporum NZE10]	-	-	E	PF02453.12 Reticulon
A003ramics_unmapped_contig_10277_gene_3-partial	A003ramics_unmapped_contig_10277	3	467	2704	3171	+	-	-	-	-	hypothetical protein	1e-16	84.0	Eukaryota	hypothetical protein BAUCODRAFT_183090 [Baudoinia compniacensis UAMH 10762]	717646	7e-17	84.3	Eukaryota	hypothetical protein DOTSEDRAFT_42957 [Dothistroma septosporum NZE10]	675120	84.3	-	NCBInr	E	A003ramics_unmapped_contig_10277_gene_3-partial	hypothetical protein BAUCODRAFT_183090 [Baudoinia compniacensis UAMH 10762]	hypothetical protein DOTSEDRAFT_42957 [Dothistroma septosporum NZE10]	-	-	E	- -
A003ramics_unmapped_contig_10278_gene_1-partial	A003ramics_unmapped_contig_10278	1	584	1	585	+	-	-	-	-	hypothetical protein	9e-15	82.0	Bacteria	phage tail protein [Providencia stuartii]	588	7e-15	82.0	Bacteria	phage tail protein [Providencia stuartii]	588;471874	82	-	RefSeq, NCBInr	B, B	A003ramics_unmapped_contig_10278_gene_1-partial	phage tail protein [Providencia stuartii]	phage tail protein [Providencia stuartii]	RefSeg, NCBInr	V	Vm	- -
A003ramics_unmapped_contig_10278_gene_2	A003ramics_unmapped_contig_10278	2	314	599	913	+	YP_007517731.1	50.8	Viruses dsDNA viruses;no RNA stage Caudovirales Podoviridae unclassified Podoviridae Pelagibacter phage HTVC010P	Viruses	hypothetical protein	9e-12	65.9	Bacteria	hypothetical protein [Vibrio parahaemolyticus]	670	3e-11	64.7	Bacteria	hypothetical protein PPBDW_130600 [Photobacterium phosphoreum ANT220]	1454202	65.9	22.9135	RefSeq	B	A003ramics_unmapped_contig_10278_gene_2	hypothetical protein [Vibrio parahaemolyticus]	hypothetical protein PPBDW_130600 [Photobacterium phosphoreum ANT220]	-	-	B-MV	PB018132 Pfam-B_18132
A003ramics_unmapped_contig_10278_gene_3	A003ramics_unmapped_contig_10278	3	287	916	1203	+	-	-	-	-	hypothetical protein	-	-	-	-	-	-	-	-	-	-	0	-	-	-	A003ramics_unmapped_contig_10278_gene_3	-	-	-	-	-	- -
A003ramics_unmapped_contig_10278_gene_4	A003ramics_unmapped_contig_10278	4	239	1756	1995	+	-	-	-	-	hypothetical protein	-	-	-	-	-	-	-	-	-	-	0	-	-	-	A003ramics_unmapped_contig_10278_gene_4	-	-	-	-	-	- -
A003ramics_unmapped_contig_10278_gene_5	A003ramics_unmapped_contig_10278	5	398	1988	2386	+	-	-	-	-	hypothetical protein	-	-	-	-	-	-	-	-	-	-	0	-	-	-	A003ramics_unmapped_contig_10278_gene_5	-	-	-	-	-	- -
A003ramics_unmapped_contig_10278_gene_6	A003ramics_unmapped_contig_10278	6	236	2379	2615	+	-	-	-	-	hypothetical protein	-	-	-	-	-	-	-	-	-	-	0	-	-	-	A003ramics_unmapped_contig_10278_gene_6	-	-	-	-	-	- -
A003ramics_unmapped_contig_10278_gene_7-partial	A003ramics_unmapped_contig_10278	7	403	2617	3020	+	YP_008126069.1	52	Viruses dsDNA viruses;no RNA stage Caudovirales Podoviridae unclassified Podoviridae Alteromonas phage vB_AmaP_AD45-P Alteromonas phage vB_AmaP_AD45-P1	Viruses	hypothetical protein	3e-17	83.2	Bacteria	hypothetical protein [Pseudoalteromonas sp. NW 4327]	998520	3e-17	83.2	Bacteria	hypothetical protein [Pseudoalteromonas sp. NW 4327]	998520	83.2	37.5	RefSeq, NCBInr	B, B	A003ramics_unmapped_contig_10278_gene_7-partial	hypothetical protein [Pseudoalteromonas sp. NW 4327]	hypothetical protein [Pseudoalteromonas sp. NW 4327]	-	-	B-MV	PB008144 Pfam-B_8144
A003ramics_unmapped_contig_10279_gene_1-partial	A003ramics_unmapped_contig_10279	1	371	1	372	-	YP_009052252.1	95.5	Viruses dsDNA viruses;no RNA stage Phycodnaviridae unclassified Phycodnaviridae Aureococcus anophagefferens virus	Viruses	putative serine threonine protein phosphatase	6e-84	259	Eukaryota	hypothetical protein AUEXF2481DRAFT_45520 [Aureobasidium subglaciale EXF-2481]	1043005	1e-84	261	Eukaryota	Metallo-dependent phosphatase [Sphaerulina musiva SO2202]	692275	261	63.41	NCBInr	E	A003ramics_unmapped_contig_10279_gene_1-partial	hypothetical protein AUEXF2481DRAFT_45520 [Aureobasidium subglaciale EXF-2481]	Metallo-dependent phosphatase [Sphaerulina musiva SO2202]	-	-	E-MV	PF00149.23 Metallophos
A003ramics_unmapped_contig_1028_gene_1-partial	A003ramics_unmapped_contig_1028	1	1229	3	1232	+	-	-	-	-	hypothetical protein	-	-	-	-	-	-	-	-	-	-	0	-	-	-	A003ramics_unmapped_contig_1028_gene_1-partial	-	-	-	-	-	- -
A003ramics_unmapped_contig_1028_gene_2-partial	A003ramics_unmapped_contig_1028	2	472	1232	1704	+	-	-	-	-	hypothetical protein	-	-	-	-	-	-	-	-	-	-	0	-	-	-	A003ramics_unmapped_contig_1028_gene_2-partial	-	-	-	-	-	- -
A003ramics_unmapped_contig_10280_gene_1-partial	A003ramics_unmapped_contig_10280	1	577	1455	2032	+	-	-	-	-	hypothetical protein	6e-08	60.8	Eukaryota	hypothetical protein MYCFIDRAFT_80537 [Pseudocercospora fijiensis CIRAD86]	383855	3e-08	61.2	Eukaryota	hypothetical protein DOTSEDRAFT_70766 [Dothistroma septosporum NZE10]	675120	61.2	-	NCBInr	E	A003ramics_unmapped_contig_10280_gene_1-partial	hypothetical protein MYCFIDRAFT_80537 [Pseudocercospora fijiensis CIRAD86]	hypothetical protein DOTSEDRAFT_70766 [Dothistroma septosporum NZE10]	-	-	E	- -
A003ramics_unmapped_contig_10283_gene_1-partial	A003ramics_unmapped_contig_10283	1	203	1	204	-	-	-	-	-	hypothetical protein	-	-	-	-	-	-	-	-	-	-	0	-	-	-	A003ramics_unmapped_contig_10283_gene_1-partial	-	-	-	-	-	- -
A003ramics_unmapped_contig_1029_gene_1-partial	A003ramics_unmapped_contig_1029	1	254	1	255	+	-	-	-	-	hypothetical protein	-	-	-	-	-	-	-	-	-	-	0	-	-	-	A003ramics_unmapped_contig_1029_gene_1-partial	-	-	-	-	-	- -
A003ramics_unmapped_contig_1029_gene_10	A003ramics_unmapped_contig_1029	10	461	4737	5198	+	YP_007675778.1	80.1	Viruses dsDNA viruses;no RNA stage unclassified dsDNA viruses Tetraselmis viridis virus SI1	Viruses	putative type II DNA modification methyltransferase	4e-31	121	Bacteria	DNA methyltransferase [Clostridium lundense]	319475	4e-31	120	Bacteria	transcriptional activator, adenine-specific DNA methyltransferase [Clostridium sp. Maddingley MBC34-26]	1196322	121	33.8017	RefSeq	B	A003ramics_unmapped_contig_1029_gene_10	DNA methyltransferase [Clostridium lundense]	transcriptional activator, adenine-specific DNA methyltransferase [Clostridium sp. Maddingley MBC34-26]	-	-	B-MV	PF05063.9 MT-A70
A003ramics_unmapped_contig_1029_gene_11-partial	A003ramics_unmapped_contig_1029	11	398	5458	5856	+	-	-	-	-	hypothetical protein	-	-	-	-	-	-	-	-	-	-	0	-	-	-	A003ramics_unmapped_contig_1029_gene_11-partial	-	-	-	-	-	- -
A003ramics_unmapped_contig_1029_gene_2	A003ramics_unmapped_contig_1029	2	140	255	395	+	-	-	-	-	hypothetical protein	-	-	-	-	-	-	-	-	-	-	0	-	-	-	A003ramics_unmapped_contig_1029_gene_2	-	-	-	-	-	- -
A003ramics_unmapped_contig_1029_gene_3	A003ramics_unmapped_contig_1029	3	1646	483	2129	+	YP_009032537.1	102	Viruses dsDNA viruses;no RNA stage Caudovirales Siphoviridae unclassified Siphoviridae Mycobacterium phage Phantastic	Viruses	putative ribonucleotide reductase	4e-163	487	Bacteria	hypothetical protein [Actinomadura oligospora]	111804	7e-143	434	Bacteria	hypothetical protein [Actinomadura atramentaria]	1990	487	79.0554	RefSeq	B	A003ramics_unmapped_contig_1029_gene_3	hypothetical protein [Actinomadura oligospora]	hypothetical protein [Actinomadura atramentaria]	-	-	B-MV	PF02867.10 Ribonuc_red_lgC
A003ramics_unmapped_contig_1029_gene_4	A003ramics_unmapped_contig_1029	4	269	2117	2386	+	-	-	-	-	hypothetical protein	2e-08	57.0	Bacteria	hypothetical protein [Pseudanabaena sp. PCC 6802]	118173	2e-08	57.0	Bacteria	hypothetical protein [Pseudanabaena sp. PCC 6802]	118173	57	-	RefSeq, NCBInr	B, B	A003ramics_unmapped_contig_1029_gene_4	hypothetical protein [Pseudanabaena sp. PCC 6802]	hypothetical protein [Pseudanabaena sp. PCC 6802]	-	-	B	PF00085.15 Thioredoxin
A003ramics_unmapped_contig_1029_gene_5	A003ramics_unmapped_contig_1029	5	596	2495	3091	+	YP_003213022.1	112	Viruses dsDNA viruses;no RNA stage Phycodnaviridae unclassified Phycodnaviridae Ostreococcus tauri virus 1	Viruses	hypothetical protein	4e-32	124	Eukaryota	PREDICTED: deoxyuridine 5'-triphosphate nucleotidohydrolase [Amyelois transitella]	680683	3e-32	124	Eukaryota	hypothetical protein CHLREDRAFT_100842 [Chlamydomonas reinhardtii]	3055	124	9.67742	RefSeq, NCBInr	E, E	A003ramics_unmapped_contig_1029_gene_5	PREDICTED: deoxyuridine 5'-triphosphate nucleotidohydrolase [Amyelois transitella]	hypothetical protein CHLREDRAFT_100842 [Chlamydomonas reinhardtii]	-	-	E-MV	PF00692.14 dUTPase
A003ramics_unmapped_contig_1029_gene_6	A003ramics_unmapped_contig_1029	6	179	3098	3277	+	-	-	-	-	hypothetical protein	-	-	-	-	-	-	-	-	-	-	0	-	-	-	A003ramics_unmapped_contig_1029_gene_6	-	-	-	-	-	- -
A003ramics_unmapped_contig_1029_gene_7	A003ramics_unmapped_contig_1029	7	257	3294	3551	+	-	-	-	-	hypothetical protein	-	-	-	-	-	-	-	-	-	-	0	-	-	-	A003ramics_unmapped_contig_1029_gene_7	-	-	-	-	-	- -
A003ramics_unmapped_contig_1029_gene_8	A003ramics_unmapped_contig_1029	8	671	3551	4222	+	YP_009036126.1	51.6	Viruses dsDNA viruses;no RNA stage Caudovirales Myoviridae unclassified Myoviridae Bacillus phage Megatron	Viruses	putative adenylate kinase	6e-09	62.8	Bacteria	hypothetical protein [Shinella sp. DD12]	1410620	4e-09	62.8	Bacteria	hypothetical protein SHLA_4c002110 [Shinella zoogloeoides DD12]	1410620	62.8	17.8344	RefSeq, NCBInr	B, B	A003ramics_unmapped_contig_1029_gene_8	hypothetical protein [Shinella sp. DD12]	hypothetical protein SHLA_4c002110 [Shinella zoogloeoides DD12]	-	-	B-MV	PF13207.1 AAA_17
A003ramics_unmapped_contig_1029_gene_9	A003ramics_unmapped_contig_1029	9	428	4200	4628	+	-	-	-	-	hypothetical protein	-	-	-	-	-	-	-	-	-	-	0	-	-	-	A003ramics_unmapped_contig_1029_gene_9	-	-	-	-	-	- -
A003ramics_unmapped_contig_10291_gene_1-partial	A003ramics_unmapped_contig_10291	1	508	1	509	+	YP_004063463.1	51.6	Viruses dsDNA viruses;no RNA stage Phycodnaviridae unclassified Phycodnaviridae Ostreococcus tauri virus 2	Viruses	putative acetolactate synthase large subunit	5e-116	351	Bacteria	indole-3-pyruvate decarboxylase [Lactococcus lactis]	1358	1e-115	350	Bacteria	branched-chain alpha-ketoacid decarboxylase [Lactococcus lactis]	1358	351	85.2991	RefSeq	B	A003ramics_unmapped_contig_10291_gene_1-partial	indole-3-pyruvate decarboxylase [Lactococcus lactis]	branched-chain alpha-ketoacid decarboxylase [Lactococcus lactis]	-	-	B-MV	PF02776.13 TPP_enzyme_N
A003ramics_unmapped_contig_10292_gene_1-partial	A003ramics_unmapped_contig_10292	1	131	2	133	+	-	-	-	-	hypothetical protein	-	-	-	-	-	-	-	-	-	-	0	-	-	-	A003ramics_unmapped_contig_10292_gene_1-partial	-	-	-	-	-	- -
A003ramics_unmapped_contig_10292_gene_2	A003ramics_unmapped_contig_10292	2	209	143	352	+	-	-	-	-	hypothetical protein	-	-	-	-	-	-	-	-	-	-	0	-	-	-	A003ramics_unmapped_contig_10292_gene_2	-	-	-	-	-	- -
A003ramics_unmapped_contig_10293_gene_1-partial	A003ramics_unmapped_contig_10293	1	317	2	319	+	-	-	-	-	hypothetical protein	3e-68	216	Bacteria	GTP-sensing transcriptional pleiotropic repressor CodY [Streptococcus thermophilus]	1308	2e-68	216	Bacteria	transcriptional regulator [Streptococcus thermophilus MTH17CL396]	1433288	216	-	RefSeq, NCBInr	B, B	A003ramics_unmapped_contig_10293_gene_1-partial	GTP-sensing transcriptional pleiotropic repressor CodY [Streptococcus thermophilus]	transcriptional regulator [Streptococcus thermophilus MTH17CL396]	-	-	B	PF06018.9 CodY
A003ramics_unmapped_contig_10295_gene_1-partial	A003ramics_unmapped_contig_10295	1	213	120	333	+	-	-	-	-	hypothetical protein	3e-40	145	Bacteria	glycosyl transferase family 2 [Staphylococcus aureus]	1280	9e-40	144	Bacteria	glycosyl transferase family 2 [Staphylococcus warneri]	1292;904338	145	-	RefSeq	B	A003ramics_unmapped_contig_10295_gene_1-partial	glycosyl transferase family 2 [Staphylococcus aureus]	glycosyl transferase family 2 [Staphylococcus warneri]	-	-	B	PF00535.21 Glycos_transf_2
A003ramics_unmapped_contig_10298_gene_1	A003ramics_unmapped_contig_10298	1	365	447	812	+	-	-	-	-	hypothetical protein	-	-	-	-	-	-	-	-	-	-	0	-	-	-	A003ramics_unmapped_contig_10298_gene_1	-	-	-	-	-	- -
A003ramics_unmapped_contig_10299_gene_1-partial	A003ramics_unmapped_contig_10299	1	391	566	957	+	-	-	-	-	hypothetical protein	-	-	-	-	-	-	-	-	-	-	0	-	-	-	A003ramics_unmapped_contig_10299_gene_1-partial	-	-	-	-	-	- -
A003ramics_unmapped_contig_103_gene_1	A003ramics_unmapped_contig_103	1	161	1	162	+	-	-	-	-	hypothetical protein	-	-	-	-	-	-	-	-	-	-	0	-	-	-	A003ramics_unmapped_contig_103_gene_1	-	-	-	-	-	- -
A003ramics_unmapped_contig_103_gene_10	A003ramics_unmapped_contig_103	10	677	3501	4178	+	NP_666007.1	63.9	Viruses dsDNA viruses;no RNA stage Caudovirales Myoviridae unclassified Myoviridae Natrialba phage PhiCh1	Viruses	hypothetical protein	2e-17	86.7	Archaea	hypothetical protein [Halobellus rufus]	1448860	1e-09	63.9	Archaea;Viruses	hypothetical protein PhiCh1p90 [Natrialba phage PhiCh1]	13769;114777;547559	86.7	26.2976	RefSeq	A	A003ramics_unmapped_contig_103_gene_10	hypothetical protein [Halobellus rufus]	hypothetical protein PhiCh1p90 [Natrialba phage PhiCh1]	NCBInr	V	A-MV	- -
A003ramics_unmapped_contig_103_gene_11	A003ramics_unmapped_contig_103	11	854	4175	5029	+	YP_008059125.1	196	Viruses dsDNA viruses;no RNA stage unclassified dsDNA viruses unclassified archaeal dsDNA viruses Haloviruses Halovirus HCTV-5	Viruses	putative AdoMet-MTase	9e-68	223	Viruses	AdoMet-MTase [Halovirus HCTV-5]	1273748	1e-144	419	Viruses	DNA adenine methyltransferase [Environmental Halophage eHP-8]	1168815;1168849	419	53.222	NCBInr	V	A003ramics_unmapped_contig_103_gene_11	AdoMet-MTase [Halovirus HCTV-5]	DNA adenine methyltransferase [Environmental Halophage eHP-8]	RefSeg, NCBInr	V	V	PF02086.10 MethyltransfD12
A003ramics_unmapped_contig_103_gene_12	A003ramics_unmapped_contig_103	12	272	5563	5835	+	-	-	-	-	hypothetical protein	-	-	-	-	-	-	-	-	-	-	0	-	-	-	A003ramics_unmapped_contig_103_gene_12	-	-	-	-	-	- -
A003ramics_unmapped_contig_103_gene_13	A003ramics_unmapped_contig_103	13	224	5838	6062	+	-	-	-	-	hypothetical protein	-	-	-	-	-	-	-	-	-	-	0	-	-	-	A003ramics_unmapped_contig_103_gene_13	-	-	-	-	-	- -
A003ramics_unmapped_contig_103_gene_14	A003ramics_unmapped_contig_103	14	233	6433	6666	+	-	-	-	-	hypothetical protein	5e-08	55.5	Archaea	hypothetical protein [Halostagnicola larsenii]	353800	3e-08	55.5	Archaea	hypothetical protein HALLA_11735 [Halostagnicola larsenii XH-48]	797299	55.5	-	RefSeq, NCBInr	A, A	A003ramics_unmapped_contig_103_gene_14	hypothetical protein [Halostagnicola larsenii]	hypothetical protein HALLA_11735 [Halostagnicola larsenii XH-48]	-	-	A	- -
A003ramics_unmapped_contig_103_gene_15	A003ramics_unmapped_contig_103	15	587	6859	7446	+	-	-	-	-	hypothetical protein	-	-	-	-	-	-	-	-	-	-	0	-	-	-	A003ramics_unmapped_contig_103_gene_15	-	-	-	-	-	- -
A003ramics_unmapped_contig_103_gene_16	A003ramics_unmapped_contig_103	16	218	7508	7726	+	-	-	-	-	hypothetical protein	-	-	-	-	-	-	-	-	-	-	0	-	-	-	A003ramics_unmapped_contig_103_gene_16	-	-	-	-	-	- -
A003ramics_unmapped_contig_103_gene_17	A003ramics_unmapped_contig_103	17	218	7726	7944	+	-	-	-	-	hypothetical protein	0.18	36.6	Viruses	hypothetical protein HSTV1_5 [Halovirus HSTV-1]	1262530	0.0002	44.7	Viruses	hypothetical protein OSG_eHP27_00190 [Environmental Halophage eHP-27]	1168828	44.7	-	NCBInr	Vp	A003ramics_unmapped_contig_103_gene_17	hypothetical protein HSTV1_5 [Halovirus HSTV-1]	hypothetical protein OSG_eHP27_00190 [Environmental Halophage eHP-27]	RefSeg, NCBInr	V	Vp	- -
A003ramics_unmapped_contig_103_gene_18	A003ramics_unmapped_contig_103	18	1574	7974	9548	+	YP_006560938.1	57.4	Viruses dsDNA viruses;no RNA stage Caudovirales unclassified Caudovirales Celeribacter phage P12053L	Viruses	putative phage protein	0.0	640	Archaea	hypothetical protein [Haloterrigena jeotgali]	413811	0.0	568	Archaea	hypothetical protein HALLA_11725 [Halostagnicola larsenii XH-48]	797299	640	91.0312	RefSeq	A	A003ramics_unmapped_contig_103_gene_18	hypothetical protein [Haloterrigena jeotgali]	hypothetical protein HALLA_11725 [Halostagnicola larsenii XH-48]	-	-	A-MV	- -
A003ramics_unmapped_contig_103_gene_19	A003ramics_unmapped_contig_103	19	167	9892	10059	-	-	-	-	-	hypothetical protein	-	-	-	-	-	-	-	-	-	-	0	-	-	-	A003ramics_unmapped_contig_103_gene_19	-	-	-	-	-	- -
A003ramics_unmapped_contig_103_gene_2	A003ramics_unmapped_contig_103	2	359	159	518	+	-	-	-	-	hypothetical protein	2e-31	120	Archaea	hypothetical protein [Haloterrigena jeotgali]	413811	-	-	-	-	-	120	-	RefSeq	A	A003ramics_unmapped_contig_103_gene_2	hypothetical protein [Haloterrigena jeotgali]	-	-	-	A	- -
A003ramics_unmapped_contig_103_gene_3	A003ramics_unmapped_contig_103	3	230	642	872	+	-	-	-	-	hypothetical protein	-	-	-	-	-	-	-	-	-	-	0	-	-	-	A003ramics_unmapped_contig_103_gene_3	-	-	-	-	-	- -
A003ramics_unmapped_contig_103_gene_4	A003ramics_unmapped_contig_103	4	401	869	1270	+	-	-	-	-	hypothetical protein	-	-	-	-	-	-	-	-	-	-	0	-	-	-	A003ramics_unmapped_contig_103_gene_4	-	-	-	-	-	- -
A003ramics_unmapped_contig_103_gene_5	A003ramics_unmapped_contig_103	5	527	1267	1794	+	-	-	-	-	hypothetical protein	2e-06	55.1	Archaea	hypothetical protein [Halorubrum sp. T3]	1194088	1e-06	55.1	Archaea	hypothetical protein [Halorubrum sp. T3]	1194088	55.1	-	RefSeq, NCBInr	A, A	A003ramics_unmapped_contig_103_gene_5	hypothetical protein [Halorubrum sp. T3]	hypothetical protein [Halorubrum sp. T3]	-	-	A	- -
A003ramics_unmapped_contig_103_gene_6	A003ramics_unmapped_contig_103	6	257	1791	2048	+	-	-	-	-	hypothetical protein	2e-09	59.3	Archaea	SNF2/RAD54 family helicase [Halorubrum aidingense]	368623	2e-09	59.3	Archaea	SNF2/RAD54 family helicase [Halorubrum aidingense]	368623;1230454	59.3	-	RefSeq, NCBInr	A, A	A003ramics_unmapped_contig_103_gene_6	SNF2/RAD54 family helicase [Halorubrum aidingense]	SNF2/RAD54 family helicase [Halorubrum aidingense]	-	-	A	- -
A003ramics_unmapped_contig_103_gene_7	A003ramics_unmapped_contig_103	7	350	2082	2432	+	-	-	-	-	hypothetical protein	-	-	-	-	-	-	-	-	-	-	0	-	-	-	A003ramics_unmapped_contig_103_gene_7	-	-	-	-	-	- -
A003ramics_unmapped_contig_103_gene_8	A003ramics_unmapped_contig_103	8	833	2425	3258	+	YP_009016183.1	99	Viruses dsDNA viruses;no RNA stage Caudovirales Siphoviridae unclassified Siphoviridae Rhodococcus phage ReqiPine5	Viruses	putative PAPS reductase	4e-51	184	Archaea	hypothetical protein [Halorubrum sp. AJ67]	1173487	2e-62	207	Viruses	hypothetical protein OSG_eHP13_00010 [Environmental Halophage eHP-13]	1168815	207	52.1739	NCBInr	V	A003ramics_unmapped_contig_103_gene_8	hypothetical protein [Halorubrum sp. AJ67]	hypothetical protein OSG_eHP13_00010 [Environmental Halophage eHP-13]	NCBInr	V	V	PF01507.14 PAPS_reduct
A003ramics_unmapped_contig_103_gene_9	A003ramics_unmapped_contig_103	9	122	3251	3373	+	-	-	-	-	hypothetical protein	0.16	35.8	Viruses	hypothetical protein phiTE_068 [Pectobacterium phage phiTE]	1116482	0.12	35.8	Viruses	hypothetical protein phiTE_068 [Pectobacterium phage phiTE]	1116482	35.8	-	RefSeq, NCBInr	Vp, Vp	A003ramics_unmapped_contig_103_gene_9	hypothetical protein phiTE_068 [Pectobacterium phage phiTE]	hypothetical protein phiTE_068 [Pectobacterium phage phiTE]	RefSeg, NCBInr	V	Vp	- -
A003ramics_unmapped_contig_1030_gene_1-partial	A003ramics_unmapped_contig_1030	1	301	1	302	-	-	-	-	-	hypothetical protein	2e-47	164	Bacteria	hypothetical protein [Limnobacter sp. MED105]	391597	2e-47	164	Bacteria	hypothetical protein [Limnobacter sp. MED105]	391597	164	-	RefSeq, NCBInr	B, B	A003ramics_unmapped_contig_1030_gene_1-partial	hypothetical protein [Limnobacter sp. MED105]	hypothetical protein [Limnobacter sp. MED105]	-	-	B	PF00781.19 DAGK_cat
A003ramics_unmapped_contig_10301_gene_1-partial	A003ramics_unmapped_contig_10301	1	159	1	160	-	-	-	-	-	hypothetical protein	-	-	-	-	-	-	-	-	-	-	0	-	-	-	A003ramics_unmapped_contig_10301_gene_1-partial	-	-	-	-	-	- -
A003ramics_unmapped_contig_10301_gene_2-partial	A003ramics_unmapped_contig_10301	2	299	256	555	-	-	-	-	-	hypothetical protein	0.47	35.8	Viruses	hypothetical protein Q54_gp35 [Lactococcus phage Q54]	382685	0.34	35.8	Viruses	hypothetical protein Q54_gp35 [Lactococcus phage Q54]	382685	35.8	-	RefSeq, NCBInr	Vp, Vp	A003ramics_unmapped_contig_10301_gene_2-partial	hypothetical protein Q54_gp35 [Lactococcus phage Q54]	hypothetical protein Q54_gp35 [Lactococcus phage Q54]	RefSeg, NCBInr	V	Vp	- -
A003ramics_unmapped_contig_10302_gene_1-partial	A003ramics_unmapped_contig_10302	1	435	1	436	+	-	-	-	-	hypothetical protein	5e-08	60.1	Bacteria	hypothetical protein [Rhizobium sp. LPU83]	348824	7e-09	62.0	Viruses	hypothetical protein MTPG_00007 [Methylophilales phage HIM624-A]	889949	62	-	NCBInr	V	A003ramics_unmapped_contig_10302_gene_1-partial	hypothetical protein [Rhizobium sp. LPU83]	hypothetical protein MTPG_00007 [Methylophilales phage HIM624-A]	NCBInr	V	V	- -
A003ramics_unmapped_contig_10303_gene_1-partial	A003ramics_unmapped_contig_10303	1	86	2	88	+	-	-	-	-	hypothetical protein	-	-	-	-	-	-	-	-	-	-	0	-	-	-	A003ramics_unmapped_contig_10303_gene_1-partial	-	-	-	-	-	- -
A003ramics_unmapped_contig_10303_gene_2	A003ramics_unmapped_contig_10303	2	224	1200	1424	+	-	-	-	-	hypothetical protein	-	-	-	-	-	-	-	-	-	-	0	-	-	-	A003ramics_unmapped_contig_10303_gene_2	-	-	-	-	-	- -
A003ramics_unmapped_contig_10303_gene_3	A003ramics_unmapped_contig_10303	3	176	1427	1603	+	-	-	-	-	hypothetical protein	-	-	-	-	-	-	-	-	-	-	0	-	-	-	A003ramics_unmapped_contig_10303_gene_3	-	-	-	-	-	- -
A003ramics_unmapped_contig_10303_gene_4	A003ramics_unmapped_contig_10303	4	575	1831	2406	+	-	-	-	-	hypothetical protein	9e-11	67.0	Bacteria	3-deoxy-D-manno-octulosonate 8-phosphate phosphatase [Methylomonas methanica]	421	7e-11	67.0	Bacteria	3-deoxy-D-manno-octulosonate 8-phosphate phosphatase [Methylomonas methanica MC09]	421;857087	67	-	RefSeq, NCBInr	B, B	A003ramics_unmapped_contig_10303_gene_4	3-deoxy-D-manno-octulosonate 8-phosphate phosphatase [Methylomonas methanica]	3-deoxy-D-manno-octulosonate 8-phosphate phosphatase [Methylomonas methanica MC09]	-	-	B	PF00702.21 Hydrolase
A003ramics_unmapped_contig_10304_gene_1-partial	A003ramics_unmapped_contig_10304	1	839	1	840	-	-	-	-	-	hypothetical protein	0.0	563	Bacteria	GTP-binding protein [Propionibacterium acnes]	1747	0.0	560	Bacteria	GTP-binding protein YchF [Propionibacterium acnes ATCC 11828]	1743;679194;765061;765079;765080;765084;765101;765105;765121;1091045;1203574;1203575;1226748;1302244	563	-	RefSeq	B	A003ramics_unmapped_contig_10304_gene_1-partial	GTP-binding protein [Propionibacterium acnes]	GTP-binding protein YchF [Propionibacterium acnes ATCC 11828]	-	-	B	PF06071.8 YchF-GTPase_C
A003ramics_unmapped_contig_10305_gene_1-partial	A003ramics_unmapped_contig_10305	1	134	3	137	+	-	-	-	-	hypothetical protein	2e-15	78.6	Bacteria	cyclopropane fatty acyl phospholipid synthase [Limnobacter sp. MED105]	391597	1e-15	78.6	Bacteria	cyclopropane fatty acyl phospholipid synthase [Limnobacter sp. MED105]	391597	78.6	-	RefSeq, NCBInr	B, B	A003ramics_unmapped_contig_10305_gene_1-partial	cyclopropane fatty acyl phospholipid synthase [Limnobacter sp. MED105]	cyclopropane fatty acyl phospholipid synthase [Limnobacter sp. MED105]	-	-	B	- -
A003ramics_unmapped_contig_10305_gene_2-partial	A003ramics_unmapped_contig_10305	2	594	221	815	+	-	-	-	-	hypothetical protein	5e-132	388	Bacteria	cyclopropane fatty acyl phospholipid synthase [Limnobacter sp. MED105]	391597	4e-132	388	Bacteria	cyclopropane fatty acyl phospholipid synthase [Limnobacter sp. MED105]	391597	388	-	RefSeq, NCBInr	B, B	A003ramics_unmapped_contig_10305_gene_2-partial	cyclopropane fatty acyl phospholipid synthase [Limnobacter sp. MED105]	cyclopropane fatty acyl phospholipid synthase [Limnobacter sp. MED105]	-	-	B	PF02353.15 CMAS
A003ramics_unmapped_contig_10306_gene_1-partial	A003ramics_unmapped_contig_10306	1	871	1	872	-	-	-	-	-	hypothetical protein	0.0	544	Bacteria	bifunctional aconitate hydratase 2/2-methylisocitrate dehydratase [Limnobacter sp. MED105]	391597	0.0	544	Bacteria	bifunctional aconitate hydratase 2/2-methylisocitrate dehydratase [Limnobacter sp. MED105]	391597	544	-	RefSeq, NCBInr	B, B	A003ramics_unmapped_contig_10306_gene_1-partial	bifunctional aconitate hydratase 2/2-methylisocitrate dehydratase [Limnobacter sp. MED105]	bifunctional aconitate hydratase 2/2-methylisocitrate dehydratase [Limnobacter sp. MED105]	-	-	B	PF11791.3 Aconitase_B_N
A003ramics_unmapped_contig_1031_gene_1	A003ramics_unmapped_contig_1031	1	1481	39	1520	+	-	-	-	-	hypothetical protein	-	-	-	-	-	-	-	-	-	-	0	-	-	-	A003ramics_unmapped_contig_1031_gene_1	-	-	-	-	-	- -
A003ramics_unmapped_contig_1031_gene_10	A003ramics_unmapped_contig_1031	10	377	7008	7385	+	-	-	-	-	hypothetical protein	-	-	-	-	-	-	-	-	-	-	0	-	-	-	A003ramics_unmapped_contig_1031_gene_10	-	-	-	-	-	- -
A003ramics_unmapped_contig_1031_gene_11-partial	A003ramics_unmapped_contig_1031	11	1590	7382	8972	+	-	-	-	-	hypothetical protein	0.035	47.0	Viruses	gp188 [Bacillus phage G]	1084719	0.026	47.0	Viruses	gp188 [Bacillus phage G]	1084719	47	-	RefSeq, NCBInr	Vp, Vp	A003ramics_unmapped_contig_1031_gene_11-partial	gp188 [Bacillus phage G]	gp188 [Bacillus phage G]	RefSeg, NCBInr	V	Vp	- -
A003ramics_unmapped_contig_1031_gene_2	A003ramics_unmapped_contig_1031	2	665	1522	2187	+	-	-	-	-	hypothetical protein	-	-	-	-	-	-	-	-	-	-	0	-	-	-	A003ramics_unmapped_contig_1031_gene_2	-	-	-	-	-	- -
A003ramics_unmapped_contig_1031_gene_3	A003ramics_unmapped_contig_1031	3	296	2265	2561	+	-	-	-	-	hypothetical protein	-	-	-	-	-	-	-	-	-	-	0	-	-	-	A003ramics_unmapped_contig_1031_gene_3	-	-	-	-	-	- -
A003ramics_unmapped_contig_1031_gene_4	A003ramics_unmapped_contig_1031	4	521	2530	3051	+	-	-	-	-	hypothetical protein	-	-	-	-	-	-	-	-	-	-	0	-	-	-	A003ramics_unmapped_contig_1031_gene_4	-	-	-	-	-	- -
A003ramics_unmapped_contig_1031_gene_5	A003ramics_unmapped_contig_1031	5	476	3051	3527	+	-	-	-	-	hypothetical protein	-	-	-	-	-	-	-	-	-	-	0	-	-	-	A003ramics_unmapped_contig_1031_gene_5	-	-	-	-	-	- -
A003ramics_unmapped_contig_1031_gene_6	A003ramics_unmapped_contig_1031	6	458	3527	3985	+	-	-	-	-	hypothetical protein	-	-	-	-	-	-	-	-	-	-	0	-	-	-	A003ramics_unmapped_contig_1031_gene_6	-	-	-	-	-	- -
A003ramics_unmapped_contig_1031_gene_7	A003ramics_unmapped_contig_1031	7	1574	3978	5552	+	-	-	-	-	hypothetical protein	-	-	-	-	-	-	-	-	-	-	0	-	-	-	A003ramics_unmapped_contig_1031_gene_7	-	-	-	-	-	- -
A003ramics_unmapped_contig_1031_gene_8	A003ramics_unmapped_contig_1031	8	779	5554	6333	+	-	-	-	-	hypothetical protein	1e-16	85.9	Bacteria	hypothetical protein [Desulfovibrio piger]	901	1e-16	85.9	Bacteria	hypothetical protein [Desulfovibrio piger]	901;411464	85.9	-	RefSeq, NCBInr	B, B	A003ramics_unmapped_contig_1031_gene_8	hypothetical protein [Desulfovibrio piger]	hypothetical protein [Desulfovibrio piger]	-	-	B	PF04539.11 Sigma70_r3
A003ramics_unmapped_contig_1031_gene_9	A003ramics_unmapped_contig_1031	9	656	6320	6976	+	-	-	-	-	hypothetical protein	-	-	-	-	-	-	-	-	-	-	0	-	-	-	A003ramics_unmapped_contig_1031_gene_9	-	-	-	-	-	- -
A003ramics_unmapped_contig_10312_gene_1	A003ramics_unmapped_contig_10312	1	380	63	443	+	-	-	-	-	hypothetical protein	8e-68	226	Bacteria	excinuclease ABC subunit C [Streptococcus pseudopneumoniae]	257758	2e-69	221	Bacteria	excinuclease ABC subunit C [Streptococcus oralis]	1303;1035190	226	-	RefSeq	B	A003ramics_unmapped_contig_10312_gene_1	excinuclease ABC subunit C [Streptococcus pseudopneumoniae]	excinuclease ABC subunit C [Streptococcus oralis]	-	-	B	PF08459.6 UvrC_HhH_N
A003ramics_unmapped_contig_10312_gene_2	A003ramics_unmapped_contig_10312	2	383	468	851	+	-	-	-	-	hypothetical protein	3e-83	256	Bacteria	serine/threonine protein phosphatase [Streptococcus mitis]	28037	2e-83	256	Bacteria	Ser/Thr protein phosphatase [Streptococcus mitis]	28037;1340485;1415766	256	-	RefSeq, NCBInr	B, B	A003ramics_unmapped_contig_10312_gene_2	serine/threonine protein phosphatase [Streptococcus mitis]	Ser/Thr protein phosphatase [Streptococcus mitis]	-	-	B	PF12850.2 Metallophos_2
A003ramics_unmapped_contig_10312_gene_3-partial	A003ramics_unmapped_contig_10312	3	346	820	1166	+	-	-	-	-	hypothetical protein	6e-73	230	Bacteria	serine/threonine protein phosphatase [Streptococcus pseudopneumoniae]	257758	3e-73	230	Bacteria	hypothetical protein Q617_SPSC00329G0006 [Streptococcus sp. DORA_10]	1403937	230	-	RefSeq, NCBInr	B, B	A003ramics_unmapped_contig_10312_gene_3-partial	serine/threonine protein phosphatase [Streptococcus pseudopneumoniae]	hypothetical protein Q617_SPSC00329G0006 [Streptococcus sp. DORA_10]	-	-	B	PF12850.2 Metallophos_2
A003ramics_unmapped_contig_10314_gene_1-partial	A003ramics_unmapped_contig_10314	1	356	2	358	+	-	-	-	-	hypothetical protein	1e-74	240	Bacteria	lysyl-tRNA synthetase [Propionibacterium acnes]	1747	6e-77	235	Bacteria	lysyl-tRNA synthetase [Propionibacterium acnes JCM 18918]	1302243	240	-	RefSeq	B	A003ramics_unmapped_contig_10314_gene_1-partial	lysyl-tRNA synthetase [Propionibacterium acnes]	lysyl-tRNA synthetase [Propionibacterium acnes JCM 18918]	-	-	B	PF00152.15 tRNA-synt_2
A003ramics_unmapped_contig_10315_gene_1-partial	A003ramics_unmapped_contig_10315	1	62	3	65	+	-	-	-	-	hypothetical protein	-	-	-	-	-	-	-	-	-	-	0	-	-	-	A003ramics_unmapped_contig_10315_gene_1-partial	-	-	-	-	-	- -
A003ramics_unmapped_contig_10315_gene_2	A003ramics_unmapped_contig_10315	2	323	97	420	+	-	-	-	-	hypothetical protein	-	-	-	-	-	-	-	-	-	-	0	-	-	-	A003ramics_unmapped_contig_10315_gene_2	-	-	-	-	-	- -
A003ramics_unmapped_contig_10316_gene_1-partial	A003ramics_unmapped_contig_10316	1	140	442	582	+	-	-	-	-	hypothetical protein	2e-27	106	Bacteria	hypothetical protein [Rothia mucilaginosa]	43675	2e-05	46.2	Bacteria	hypothetical protein [Rothia mucilaginosa]	43675;563033	106	-	RefSeq	B	A003ramics_unmapped_contig_10316_gene_1-partial	hypothetical protein [Rothia mucilaginosa]	hypothetical protein [Rothia mucilaginosa]	-	-	B	- -
A003ramics_unmapped_contig_10318_gene_1-partial	A003ramics_unmapped_contig_10318	1	158	1	159	-	-	-	-	-	hypothetical protein	-	-	-	-	-	-	-	-	-	-	0	-	-	-	A003ramics_unmapped_contig_10318_gene_1-partial	-	-	-	-	-	- -
A003ramics_unmapped_contig_10318_gene_2-partial	A003ramics_unmapped_contig_10318	2	83	328	411	-	-	-	-	-	hypothetical protein	5e-10	59.7	Bacteria	SAM-dependent methyltransferase [Rothia mucilaginosa]	43675	3e-10	59.7	Bacteria	SAM-dependent methyltransferase [Rothia mucilaginosa]	43675;563033	59.7	-	RefSeq, NCBInr	B, B	A003ramics_unmapped_contig_10318_gene_2-partial	SAM-dependent methyltransferase [Rothia mucilaginosa]	SAM-dependent methyltransferase [Rothia mucilaginosa]	-	-	B	- -
A003ramics_unmapped_contig_10319_gene_1-partial	A003ramics_unmapped_contig_10319	1	137	362	499	-	-	-	-	-	hypothetical protein	-	-	-	-	-	-	-	-	-	-	0	-	-	-	A003ramics_unmapped_contig_10319_gene_1-partial	-	-	-	-	-	- -
A003ramics_unmapped_contig_1032_gene_1-partial	A003ramics_unmapped_contig_1032	1	245	3	248	+	-	-	-	-	hypothetical protein	-	-	-	-	-	-	-	-	-	-	0	-	-	-	A003ramics_unmapped_contig_1032_gene_1-partial	-	-	-	-	-	- -
A003ramics_unmapped_contig_1032_gene_2	A003ramics_unmapped_contig_1032	2	719	248	967	+	-	-	-	-	hypothetical protein	-	-	-	-	-	-	-	-	-	-	0	-	-	-	A003ramics_unmapped_contig_1032_gene_2	-	-	-	-	-	- -
A003ramics_unmapped_contig_1032_gene_3	A003ramics_unmapped_contig_1032	3	317	975	1292	-	-	-	-	-	hypothetical protein	-	-	-	-	-	-	-	-	-	-	0	-	-	-	A003ramics_unmapped_contig_1032_gene_3	-	-	-	-	-	PF08291.6 Peptidase_M15_3
A003ramics_unmapped_contig_1032_gene_4	A003ramics_unmapped_contig_1032	4	161	1304	1465	-	-	-	-	-	hypothetical protein	-	-	-	-	-	-	-	-	-	-	0	-	-	-	A003ramics_unmapped_contig_1032_gene_4	-	-	-	-	-	- -
A003ramics_unmapped_contig_1032_gene_5	A003ramics_unmapped_contig_1032	5	401	1824	2225	+	-	-	-	-	hypothetical protein	-	-	-	-	-	-	-	-	-	-	0	-	-	-	A003ramics_unmapped_contig_1032_gene_5	-	-	-	-	-	- -
A003ramics_unmapped_contig_1032_gene_6	A003ramics_unmapped_contig_1032	6	878	2229	3107	+	-	-	-	-	hypothetical protein	-	-	-	-	-	-	-	-	-	-	0	-	-	-	A003ramics_unmapped_contig_1032_gene_6	-	-	-	-	-	- -
A003ramics_unmapped_contig_1032_gene_7	A003ramics_unmapped_contig_1032	7	260	3050	3310	+	-	-	-	-	hypothetical protein	-	-	-	-	-	-	-	-	-	-	0	-	-	-	A003ramics_unmapped_contig_1032_gene_7	-	-	-	-	-	- -
A003ramics_unmapped_contig_1032_gene_8	A003ramics_unmapped_contig_1032	8	383	3313	3696	+	-	-	-	-	hypothetical protein	-	-	-	-	-	-	-	-	-	-	0	-	-	-	A003ramics_unmapped_contig_1032_gene_8	-	-	-	-	-	- -
A003ramics_unmapped_contig_1032_gene_9-partial	A003ramics_unmapped_contig_1032	9	315	3805	4120	+	-	-	-	-	hypothetical protein	-	-	-	-	-	-	-	-	-	-	0	-	-	-	A003ramics_unmapped_contig_1032_gene_9-partial	-	-	-	-	-	- -
A003ramics_unmapped_contig_10320_gene_1-partial	A003ramics_unmapped_contig_10320	1	308	1	309	-	-	-	-	-	hypothetical protein	7e-05	48.9	Eukaryota	PREDICTED: uncharacterized protein LOC104607806 isoform X6 [Nelumbo nucifera]	4432	-	-	-	-	-	48.9	-	RefSeq	E	A003ramics_unmapped_contig_10320_gene_1-partial	PREDICTED: uncharacterized protein LOC104607806 isoform X6 [Nelumbo nucifera]	-	-	-	E	PB015345 Pfam-B_15345
A003ramics_unmapped_contig_10321_gene_1-partial	A003ramics_unmapped_contig_10321	1	248	94	342	-	-	-	-	-	hypothetical protein	4e-42	149	Bacteria	Phyllosphere-induced regulator PhyR [Bradyrhizobium sp. URHD0069]	1380355	1e-41	147	Bacteria	two-component response regulator [Rhodopseudomonas palustris BisB18]	1076;316056	149	-	RefSeq	B	A003ramics_unmapped_contig_10321_gene_1-partial	Phyllosphere-induced regulator PhyR [Bradyrhizobium sp. URHD0069]	two-component response regulator [Rhodopseudomonas palustris BisB18]	-	-	B	- -
A003ramics_unmapped_contig_10322_gene_1-partial	A003ramics_unmapped_contig_10322	1	669	1	670	-	-	-	-	-	hypothetical protein	-	-	-	-	-	-	-	-	-	-	0	-	-	-	A003ramics_unmapped_contig_10322_gene_1-partial	-	-	-	-	-	- -
A003ramics_unmapped_contig_10323_gene_1-partial	A003ramics_unmapped_contig_10323	1	326	37	363	-	-	-	-	-	hypothetical protein	-	-	-	-	-	-	-	-	-	-	0	-	-	-	A003ramics_unmapped_contig_10323_gene_1-partial	-	-	-	-	-	- -
A003ramics_unmapped_contig_10325_gene_1-partial	A003ramics_unmapped_contig_10325	1	2418	1	2419	-	-	-	-	-	hypothetical protein	-	-	-	-	-	-	-	-	-	-	0	-	-	-	A003ramics_unmapped_contig_10325_gene_1-partial	-	-	-	-	-	- -
A003ramics_unmapped_contig_10326_gene_1-partial	A003ramics_unmapped_contig_10326	1	143	1	144	+	-	-	-	-	hypothetical protein	-	-	-	-	-	-	-	-	-	-	0	-	-	-	A003ramics_unmapped_contig_10326_gene_1-partial	-	-	-	-	-	- -
A003ramics_unmapped_contig_10326_gene_2-partial	A003ramics_unmapped_contig_10326	2	86	316	402	-	-	-	-	-	hypothetical protein	-	-	-	-	-	-	-	-	-	-	0	-	-	-	A003ramics_unmapped_contig_10326_gene_2-partial	-	-	-	-	-	- -
A003ramics_unmapped_contig_10327_gene_1-partial	A003ramics_unmapped_contig_10327	1	95	1	96	-	-	-	-	-	hypothetical protein	-	-	-	-	-	-	-	-	-	-	0	-	-	-	A003ramics_unmapped_contig_10327_gene_1-partial	-	-	-	-	-	- -
A003ramics_unmapped_contig_10327_gene_2-partial	A003ramics_unmapped_contig_10327	2	479	97	576	-	-	-	-	-	hypothetical protein	2e-105	313	Bacteria	Nif3-like dinuclear metal center hexameric protein [Lactococcus lactis]	1358;272623	1e-105	313	Bacteria	hypothetical protein L84937 [Lactococcus lactis subsp. lactis Il1403]	1358;272623;929102;1234601;1283280;1399116;1408260	313	-	RefSeq, NCBInr	B, B	A003ramics_unmapped_contig_10327_gene_2-partial	Nif3-like dinuclear metal center hexameric protein [Lactococcus lactis]	hypothetical protein L84937 [Lactococcus lactis subsp. lactis Il1403]	-	-	B	PF01784.13 NIF3
A003ramics_unmapped_contig_10328_gene_1-partial	A003ramics_unmapped_contig_10328	1	164	2	166	+	YP_001427285.1	63.5	Viruses dsDNA viruses;no RNA stage Phycodnaviridae Chlorovirus Acanthocystis turfacea Chlorella virus 1	Viruses	hypothetical protein	4e-15	76.6	Bacteria	GDP-mannose 4,6-dehydratase [Treponema primitia]	88058	3e-15	76.6	Bacteria	GDP-mannose 4,6-dehydratase [Treponema primitia ZAS-2]	88058;545694	76.6	17.1018	RefSeq, NCBInr	B, B	A003ramics_unmapped_contig_10328_gene_1-partial	GDP-mannose 4,6-dehydratase [Treponema primitia]	GDP-mannose 4,6-dehydratase [Treponema primitia ZAS-2]	-	-	B-MV	- -
A003ramics_unmapped_contig_10328_gene_2-partial	A003ramics_unmapped_contig_10328	2	158	187	345	+	-	-	-	-	hypothetical protein	-	-	-	-	-	-	-	-	-	-	0	-	-	-	A003ramics_unmapped_contig_10328_gene_2-partial	-	-	-	-	-	- -
A003ramics_unmapped_contig_10329_gene_1-partial	A003ramics_unmapped_contig_10329	1	1055	1	1056	+	-	-	-	-	hypothetical protein	6e-06	58.2	Bacteria	hypothetical protein, partial [Actinobacillus pleuropneumoniae]	715	2e-05	56.6	Bacteria	Hep/Hag repeat protein [Veillonella atypica]	39777;866776	58.2	-	RefSeq	B	A003ramics_unmapped_contig_10329_gene_1-partial	hypothetical protein, partial [Actinobacillus pleuropneumoniae]	Hep/Hag repeat protein [Veillonella atypica]	-	-	B	- -
A003ramics_unmapped_contig_10329_gene_2	A003ramics_unmapped_contig_10329	2	431	1065	1496	+	-	-	-	-	hypothetical protein	-	-	-	-	-	-	-	-	-	-	0	-	-	-	A003ramics_unmapped_contig_10329_gene_2	-	-	-	-	-	- -
A003ramics_unmapped_contig_10329_gene_3-partial	A003ramics_unmapped_contig_10329	3	350	1509	1859	+	-	-	-	-	hypothetical protein	-	-	-	-	-	-	-	-	-	-	0	-	-	-	A003ramics_unmapped_contig_10329_gene_3-partial	-	-	-	-	-	- -
A003ramics_unmapped_contig_1033_gene_1-partial	A003ramics_unmapped_contig_1033	1	236	2	238	+	-	-	-	-	hypothetical protein	-	-	-	-	-	-	-	-	-	-	0	-	-	-	A003ramics_unmapped_contig_1033_gene_1-partial	-	-	-	-	-	- -
A003ramics_unmapped_contig_1033_gene_2	A003ramics_unmapped_contig_1033	2	881	294	1175	-	NP_945089.1	64.7	Viruses dsDNA viruses;no RNA stage Caudovirales Siphoviridae Lambdalikevirus unclassified Lambda-like viruses Burkholderia phage phi1026b	Viruses	putative gp58	1e-86	273	Bacteria	LysR family transcriptional regulator [Porticoccus hydrocarbonoclasticus]	1073414	1e-80	257	Bacteria	LysR family transcriptional regulator [Vibrio natriegens]	691;1219067	273	76.3004	RefSeq	B	A003ramics_unmapped_contig_1033_gene_2	LysR family transcriptional regulator [Porticoccus hydrocarbonoclasticus]	LysR family transcriptional regulator [Vibrio natriegens]	-	-	B-MV	PF03466.15 LysR_substrate
A003ramics_unmapped_contig_1033_gene_3	A003ramics_unmapped_contig_1033	3	869	1292	2161	+	-	-	-	-	hypothetical protein	3e-37	145	Bacteria	membrane protein [Thalassospira xiamenensis]	220697	2e-37	145	Bacteria	membrane protein [Thalassospira xiamenensis]	220697;1123366	145	-	RefSeq, NCBInr	B, B	A003ramics_unmapped_contig_1033_gene_3	membrane protein [Thalassospira xiamenensis]	membrane protein [Thalassospira xiamenensis]	-	-	B	PF00892.15 EamA
A003ramics_unmapped_contig_1033_gene_4-partial	A003ramics_unmapped_contig_1033	4	778	2173	2951	+	-	-	-	-	hypothetical protein	8e-121	360	Bacteria	cyclase [Azohydromonas australica]	364039	5e-117	350	Bacteria	cyclase [Pseudomonas sp. GM17]	1144323	360	-	RefSeq	B	A003ramics_unmapped_contig_1033_gene_4-partial	cyclase [Azohydromonas australica]	cyclase [Pseudomonas sp. GM17]	-	-	B	PF04199.8 Cyclase
A003ramics_unmapped_contig_10333_gene_1-partial	A003ramics_unmapped_contig_10333	1	80	1	81	-	-	-	-	-	hypothetical protein	-	-	-	-	-	-	-	-	-	-	0	-	-	-	A003ramics_unmapped_contig_10333_gene_1-partial	-	-	-	-	-	- -
A003ramics_unmapped_contig_10333_gene_2-partial	A003ramics_unmapped_contig_10333	2	194	240	434	-	-	-	-	-	hypothetical protein	-	-	-	-	-	-	-	-	-	-	0	-	-	-	A003ramics_unmapped_contig_10333_gene_2-partial	-	-	-	-	-	- -
A003ramics_unmapped_contig_10334_gene_1-partial	A003ramics_unmapped_contig_10334	1	162	853	1015	+	-	-	-	-	hypothetical protein	6e-25	105	Eukaryota	hypothetical protein MGL_0904 [Malassezia globosa CBS 7966]	425265	5e-25	105	Eukaryota	hypothetical protein MGL_0904 [Malassezia globosa CBS 7966]	425265	105	-	RefSeq, NCBInr	E, E	A003ramics_unmapped_contig_10334_gene_1-partial	hypothetical protein MGL_0904 [Malassezia globosa CBS 7966]	hypothetical protein MGL_0904 [Malassezia globosa CBS 7966]	-	-	E	- -
A003ramics_unmapped_contig_10335_gene_1	A003ramics_unmapped_contig_10335	1	485	16	501	-	YP_009010722.1	67	Viruses dsDNA viruses;no RNA stage Caudovirales Siphoviridae unclassified Siphoviridae Croceibacter phage P2559Y	Viruses	hypothetical protein	4e-15	78.6	Bacteria	hypothetical protein [Bacteroides salyersiae]	291644	3e-15	78.6	Bacteria	hypothetical protein [Bacteroides salyersiae]	291644;1121101	78.6	14.7583	RefSeq, NCBInr	B, B	A003ramics_unmapped_contig_10335_gene_1	hypothetical protein [Bacteroides salyersiae]	hypothetical protein [Bacteroides salyersiae]	-	-	B-MV	- -
A003ramics_unmapped_contig_10335_gene_2	A003ramics_unmapped_contig_10335	2	140	511	651	-	-	-	-	-	hypothetical protein	-	-	-	-	-	-	-	-	-	-	0	-	-	-	A003ramics_unmapped_contig_10335_gene_2	-	-	-	-	-	- -
A003ramics_unmapped_contig_10335_gene_3-partial	A003ramics_unmapped_contig_10335	3	341	651	992	-	-	-	-	-	hypothetical protein	-	-	-	-	-	-	-	-	-	-	0	-	-	-	A003ramics_unmapped_contig_10335_gene_3-partial	-	-	-	-	-	- -
A003ramics_unmapped_contig_10336_gene_1-partial	A003ramics_unmapped_contig_10336	1	361	1	362	-	-	-	-	-	hypothetical protein	4e-74	234	Bacteria	ferrichrome ABC transporter permease [Streptococcus mitis]	28037	4e-74	234	Bacteria	ferrichrome ABC transporter permease [Streptococcus mitis]	28037;246201	234	-	RefSeq, NCBInr	B, B	A003ramics_unmapped_contig_10336_gene_1-partial	ferrichrome ABC transporter permease [Streptococcus mitis]	ferrichrome ABC transporter permease [Streptococcus mitis]	-	-	B	PF01032.13 FecCD
A003ramics_unmapped_contig_10337_gene_1-partial	A003ramics_unmapped_contig_10337	1	292	1	293	-	-	-	-	-	hypothetical protein	-	-	-	-	-	-	-	-	-	-	0	-	-	-	A003ramics_unmapped_contig_10337_gene_1-partial	-	-	-	-	-	- -
A003ramics_unmapped_contig_10338_gene_1	A003ramics_unmapped_contig_10338	1	380	207	587	+	-	-	-	-	hypothetical protein	-	-	-	-	-	-	-	-	-	-	0	-	-	-	A003ramics_unmapped_contig_10338_gene_1	-	-	-	-	-	- -
A003ramics_unmapped_contig_10338_gene_2-partial	A003ramics_unmapped_contig_10338	2	88	1427	1515	+	-	-	-	-	hypothetical protein	-	-	-	-	-	-	-	-	-	-	0	-	-	-	A003ramics_unmapped_contig_10338_gene_2-partial	-	-	-	-	-	- -
A003ramics_unmapped_contig_10339_gene_1-partial	A003ramics_unmapped_contig_10339	1	190	1	191	-	-	-	-	-	hypothetical protein	-	-	-	-	-	-	-	-	-	-	0	-	-	-	A003ramics_unmapped_contig_10339_gene_1-partial	-	-	-	-	-	- -
A003ramics_unmapped_contig_10339_gene_2	A003ramics_unmapped_contig_10339	2	203	372	575	-	-	-	-	-	hypothetical protein	-	-	-	-	-	-	-	-	-	-	0	-	-	-	A003ramics_unmapped_contig_10339_gene_2	-	-	-	-	-	- -
A003ramics_unmapped_contig_10340_gene_1-partial	A003ramics_unmapped_contig_10340	1	914	1	915	+	-	-	-	-	hypothetical protein	7e-143	441	Eukaryota	putative HAM-2, hyphal anastomosis-2 protein [Zymoseptoria tritici IPO323]	336722	2e-150	454	Eukaryota	hypothetical protein DOTSEDRAFT_42198 [Dothistroma septosporum NZE10]	675120	454	-	NCBInr	E	A003ramics_unmapped_contig_10340_gene_1-partial	putative HAM-2, hyphal anastomosis-2 protein [Zymoseptoria tritici IPO323]	hypothetical protein DOTSEDRAFT_42198 [Dothistroma septosporum NZE10]	-	-	E	PF11882.3 DUF3402
A003ramics_unmapped_contig_10343_gene_1-partial	A003ramics_unmapped_contig_10343	1	215	2	217	+	-	-	-	-	hypothetical protein	2e-34	135	Bacteria	type IV secretion protein Rhs [Rothia mucilaginosa]	43675	4e-22	93.6	Bacteria	hypothetical protein [Rothia mucilaginosa]	43675;563033	135	-	RefSeq	B	A003ramics_unmapped_contig_10343_gene_1-partial	type IV secretion protein Rhs [Rothia mucilaginosa]	hypothetical protein [Rothia mucilaginosa]	-	-	B	- -
A003ramics_unmapped_contig_10343_gene_2	A003ramics_unmapped_contig_10343	2	224	199	423	+	-	-	-	-	hypothetical protein	2e-34	135	Bacteria	type IV secretion protein Rhs [Rothia mucilaginosa]	43675	2e-32	120	Bacteria	hypothetical protein [Rothia mucilaginosa]	43675;563033	135	-	RefSeq	B	A003ramics_unmapped_contig_10343_gene_2	type IV secretion protein Rhs [Rothia mucilaginosa]	hypothetical protein [Rothia mucilaginosa]	-	-	B	- -
A003ramics_unmapped_contig_10343_gene_3-partial	A003ramics_unmapped_contig_10343	3	76	436	512	+	-	-	-	-	hypothetical protein	4e-09	57.0	Bacteria	peptidoglycan-binding protein [Rothia mucilaginosa]	43675	7e-09	56.2	Bacteria	acetylglutamate synthase [Rothia mucilaginosa DY-18]	43675;680646	57	-	RefSeq	B	A003ramics_unmapped_contig_10343_gene_3-partial	peptidoglycan-binding protein [Rothia mucilaginosa]	acetylglutamate synthase [Rothia mucilaginosa DY-18]	-	-	B	- -
A003ramics_unmapped_contig_10344_gene_1-partial	A003ramics_unmapped_contig_10344	1	423	1	424	-	-	-	-	-	hypothetical protein	5e-94	288	Bacteria	imidazolonepropionase [Propionibacterium acnes]	1747	4e-95	288	Bacteria	imidazolonepropionase [Propionibacterium acnes JCM 18920]	1302244	288	-	RefSeq, NCBInr	B, B	A003ramics_unmapped_contig_10344_gene_1-partial	imidazolonepropionase [Propionibacterium acnes]	imidazolonepropionase [Propionibacterium acnes JCM 18920]	-	-	B	PF13594.1 Amidohydro_5
A003ramics_unmapped_contig_10345_gene_1-partial	A003ramics_unmapped_contig_10345	1	472	1	473	-	-	-	-	-	hypothetical protein	-	-	-	-	-	-	-	-	-	-	0	-	-	-	A003ramics_unmapped_contig_10345_gene_1-partial	-	-	-	-	-	- -
A003ramics_unmapped_contig_10348_gene_1-partial	A003ramics_unmapped_contig_10348	1	354	1	355	+	-	-	-	-	hypothetical protein	5e-74	229	Bacteria	nitrate reductase, partial [Escherichia coli]	562	1e-73	229	Bacteria	nitrate reductase molybdenum cofactor assembly chaperone NarJ [Shigella sonnei]	624;216599	229	-	RefSeq, NCBInr	B, B	A003ramics_unmapped_contig_10348_gene_1-partial	nitrate reductase, partial [Escherichia coli]	nitrate reductase molybdenum cofactor assembly chaperone NarJ [Shigella sonnei]	-	-	B	PF02613.10 Nitrate_red_del
A003ramics_unmapped_contig_10349_gene_1-partial	A003ramics_unmapped_contig_10349	1	424	1	425	-	-	-	-	-	hypothetical protein	3e-92	286	Bacteria	hemerythrin HHE cation-binding protein [Streptococcus pneumoniae]	1313	6e-92	279	Bacteria	hemerythrin HHE cation binding domain subfamily, putative [Streptococcus mitis]	28037;1239792	286	-	RefSeq	B	A003ramics_unmapped_contig_10349_gene_1-partial	hemerythrin HHE cation-binding protein [Streptococcus pneumoniae]	hemerythrin HHE cation binding domain subfamily, putative [Streptococcus mitis]	-	-	B	PF01814.18 Hemerythrin
A003ramics_unmapped_contig_1035_gene_1-partial	A003ramics_unmapped_contig_1035	1	659	1	660	-	YP_004678817.1	60.5	Viruses dsDNA viruses;no RNA stage Caudovirales Siphoviridae unclassified Siphoviridae Gordonia phage GTE2	Viruses	putative primase	2e-12	75.9	Bacteria	hypothetical protein [bacterium UASB270]	1499967	3e-09	65.1	Bacteria	SRRM2 serine/arginine repetitive matrix protein 2 [Segniliparus rugosus]	286804;679197	75.9	20.2899	RefSeq	B	A003ramics_unmapped_contig_1035_gene_1-partial	hypothetical protein [bacterium UASB270]	SRRM2 serine/arginine repetitive matrix protein 2 [Segniliparus rugosus]	-	-	B-MV	PB001256 Pfam-B_1256
A003ramics_unmapped_contig_1035_gene_2	A003ramics_unmapped_contig_1035	2	425	746	1171	-	-	-	-	-	hypothetical protein	6e-05	49.3	Bacteria	hypothetical protein [Lactobacillus ruminis]	1623	5e-05	49.3	Bacteria	hypothetical protein [Lactobacillus ruminis]	1623;525362	49.3	-	RefSeq, NCBInr	B, B	A003ramics_unmapped_contig_1035_gene_2	hypothetical protein [Lactobacillus ruminis]	hypothetical protein [Lactobacillus ruminis]	-	-	B	PF05037.8 DUF669
A003ramics_unmapped_contig_10351_gene_1-partial	A003ramics_unmapped_contig_10351	1	276	1	277	-	-	-	-	-	hypothetical protein	-	-	-	-	-	-	-	-	-	-	0	-	-	-	A003ramics_unmapped_contig_10351_gene_1-partial	-	-	-	-	-	- -
A003ramics_unmapped_contig_10351_gene_2-partial	A003ramics_unmapped_contig_10351	2	71	237	308	-	-	-	-	-	hypothetical protein	-	-	-	-	-	-	-	-	-	-	0	-	-	-	A003ramics_unmapped_contig_10351_gene_2-partial	-	-	-	-	-	- -
A003ramics_unmapped_contig_10352_gene_1-partial	A003ramics_unmapped_contig_10352	1	1642	2	1644	+	YP_004251146.1	94.7	Viruses dsDNA viruses;no RNA stage Caudovirales Myoviridae unclassified Myoviridae Vibrio phage ICP1	Viruses	putative intein-containing ribonucleoside triphosphatereductase alpha chain precursor	1e-45	184	Bacteria	hypothetical protein, partial [Trichodesmium erythraeum]	1206	2e-45	183	Bacteria	hypothetical protein Tery_0425 [Trichodesmium erythraeum IMS101]	1206;203124	184	48.5326	RefSeq	B	A003ramics_unmapped_contig_10352_gene_1-partial	hypothetical protein, partial [Trichodesmium erythraeum]	hypothetical protein Tery_0425 [Trichodesmium erythraeum IMS101]	-	-	B-MV	PF05204.9 Hom_end
A003ramics_unmapped_contig_10353_gene_1-partial	A003ramics_unmapped_contig_10353	1	366	2	368	+	-	-	-	-	hypothetical protein	-	-	-	-	-	-	-	-	-	-	0	-	-	-	A003ramics_unmapped_contig_10353_gene_1-partial	-	-	-	-	-	- -
A003ramics_unmapped_contig_10354_gene_1-partial	A003ramics_unmapped_contig_10354	1	293	373	666	-	-	-	-	-	hypothetical protein	9e-10	64.7	Eukaryota	GARP complex component [Aureobasidium namibiae CBS 147.97]	1043004	2e-12	72.4	Eukaryota	hypothetical protein DOTSEDRAFT_72321 [Dothistroma septosporum NZE10]	675120	72.4	-	NCBInr	E	A003ramics_unmapped_contig_10354_gene_1-partial	GARP complex component [Aureobasidium namibiae CBS 147.97]	hypothetical protein DOTSEDRAFT_72321 [Dothistroma septosporum NZE10]	-	-	E	- -
A003ramics_unmapped_contig_10356_gene_1-partial	A003ramics_unmapped_contig_10356	1	170	2	172	+	-	-	-	-	hypothetical protein	7e-32	122	Bacteria	phenylalanine--tRNA ligase subunit alpha [Pasteurella multocida]	747	5e-33	117	Bacteria	phenylalanyl-tRNA synthetase subunit alpha [Haemophilus influenzae]	727;374932	122	-	RefSeq	B	A003ramics_unmapped_contig_10356_gene_1-partial	phenylalanine--tRNA ligase subunit alpha [Pasteurella multocida]	phenylalanyl-tRNA synthetase subunit alpha [Haemophilus influenzae]	-	-	B	PF01409.15 tRNA-synt_2d
A003ramics_unmapped_contig_10356_gene_2-partial	A003ramics_unmapped_contig_10356	2	277	248	525	+	-	-	-	-	hypothetical protein	7e-57	197	Bacteria	phenylalanine--tRNA ligase subunit beta [Haemophilus parainfluenzae]	729	5e-57	197	Bacteria	phenylalanine tRNA synthetase subunit beta [Haemophilus parainfluenzae T3T1]	729;862965	197	-	RefSeq, NCBInr	B, B	A003ramics_unmapped_contig_10356_gene_2-partial	phenylalanine--tRNA ligase subunit beta [Haemophilus parainfluenzae]	phenylalanine tRNA synthetase subunit beta [Haemophilus parainfluenzae T3T1]	-	-	B	PF01588.15 tRNA_bind
A003ramics_unmapped_contig_10357_gene_1-partial	A003ramics_unmapped_contig_10357	1	461	1	462	-	-	-	-	-	hypothetical protein	3e-99	305	Bacteria	UDP-N-acetylmuramoyl-L-alanyl-D-glutamate--L-lysine ligase [Streptococcus thermophilus]	1308	2e-99	305	Bacteria	UDP-N-acetylmuramoylalanyl-D-glutamate--L-lysine ligase [Streptococcus thermophilus LMG 18311]	1308;264199;299768	305	-	RefSeq, NCBInr	B, B	A003ramics_unmapped_contig_10357_gene_1-partial	UDP-N-acetylmuramoyl-L-alanyl-D-glutamate--L-lysine ligase [Streptococcus thermophilus]	UDP-N-acetylmuramoylalanyl-D-glutamate--L-lysine ligase [Streptococcus thermophilus LMG 18311]	-	-	B	- -
A003ramics_unmapped_contig_10358_gene_1	A003ramics_unmapped_contig_10358	1	455	244	699	-	-	-	-	-	hypothetical protein	3e-100	308	Bacteria	MULTISPECIES: sugar ABC transporter substrate-binding protein [Streptococcus]	1301	2e-102	306	Bacteria	ABC superfamily ATP binding cassette transporter, binding protein, partial [Streptococcus sp. DORA_10]	1403937	308	-	RefSeq	B	A003ramics_unmapped_contig_10358_gene_1	MULTISPECIES: sugar ABC transporter substrate-binding protein [Streptococcus]	ABC superfamily ATP binding cassette transporter, binding protein, partial [Streptococcus sp. DORA_10]	-	-	B	PF12010.3 DUF3502
A003ramics_unmapped_contig_10358_gene_2-partial	A003ramics_unmapped_contig_10358	2	215	689	904	-	-	-	-	-	hypothetical protein	1e-33	129	Bacteria	sugar ABC transporter substrate-binding protein [Streptococcus pneumoniae]	1313	3e-34	127	Bacteria	hypothetical protein, partial [Streptococcus pneumoniae]	1313	129	-	RefSeq	B	A003ramics_unmapped_contig_10358_gene_2-partial	sugar ABC transporter substrate-binding protein [Streptococcus pneumoniae]	hypothetical protein, partial [Streptococcus pneumoniae]	-	-	B	- -
A003ramics_unmapped_contig_10359_gene_1-partial	A003ramics_unmapped_contig_10359	1	379	1	380	-	-	-	-	-	hypothetical protein	-	-	-	-	-	-	-	-	-	-	0	-	-	-	A003ramics_unmapped_contig_10359_gene_1-partial	-	-	-	-	-	- -
A003ramics_unmapped_contig_1036_gene_1-partial	A003ramics_unmapped_contig_1036	1	650	2	652	+	-	-	-	-	hypothetical protein	-	-	-	-	-	-	-	-	-	-	0	-	-	-	A003ramics_unmapped_contig_1036_gene_1-partial	-	-	-	-	-	- -
A003ramics_unmapped_contig_1036_gene_2-partial	A003ramics_unmapped_contig_1036	2	692	578	1270	-	YP_001552278.1	80.5	Viruses dsDNA viruses;no RNA stage Caudovirales Podoviridae unclassified Podoviridae Thalassomonas phage BA3	Viruses	hypothetical protein	1e-20	99.0	Bacteria	hypothetical protein [Bordetella hinzii]	103855	2e-27	118	Viruses	stabilization protein [EBPR podovirus 1]	1048515	118	31.7797	NCBInr	V	A003ramics_unmapped_contig_1036_gene_2-partial	hypothetical protein [Bordetella hinzii]	stabilization protein [EBPR podovirus 1]	NCBInr	V	V	- -
A003ramics_unmapped_contig_10360_gene_1-partial	A003ramics_unmapped_contig_10360	1	305	1	306	-	-	-	-	-	hypothetical protein	4e-62	208	Bacteria	MULTISPECIES: polysaccharide biosynthesis protein [Streptococcus]	1301	3e-62	208	Bacteria	putative polysaccharide transporter [Streptococcus salivarius JIM8777]	1304;347253	208	-	RefSeq, NCBInr	B, B	A003ramics_unmapped_contig_10360_gene_1-partial	MULTISPECIES: polysaccharide biosynthesis protein [Streptococcus]	putative polysaccharide transporter [Streptococcus salivarius JIM8777]	-	-	B	PF01943.12 Polysacc_synt
A003ramics_unmapped_contig_10360_gene_2-partial	A003ramics_unmapped_contig_10360	2	146	401	547	+	-	-	-	-	hypothetical protein	4e-26	107	Bacteria	UDP-N-acetylmuramoyl-L-alanyl-D-glutamate--L-lysine ligase [Streptococcus thermophilus]	1308	3e-26	107	Bacteria	UDP-N-acetylmuramoylalanyl-D-glutamate--L-lysine ligase [Streptococcus thermophilus LMD-9]	1308;322159;767463;1187956;1415776;1435974	107	-	RefSeq, NCBInr	B, B	A003ramics_unmapped_contig_10360_gene_2-partial	UDP-N-acetylmuramoyl-L-alanyl-D-glutamate--L-lysine ligase [Streptococcus thermophilus]	UDP-N-acetylmuramoylalanyl-D-glutamate--L-lysine ligase [Streptococcus thermophilus LMD-9]	-	-	B	- -
A003ramics_unmapped_contig_10362_gene_1-partial	A003ramics_unmapped_contig_10362	1	206	97	303	-	-	-	-	-	hypothetical protein	9e-13	67.0	Bacteria	hypothetical protein [Comamonas testosteroni]	285	1e-11	63.5	Bacteria	hypothetical protein PT7_P077 [Pusillimonas sp. T7-7]	1007105	67	-	RefSeq	B	A003ramics_unmapped_contig_10362_gene_1-partial	hypothetical protein [Comamonas testosteroni]	hypothetical protein PT7_P077 [Pusillimonas sp. T7-7]	-	-	B	- -
A003ramics_unmapped_contig_10364_gene_1-partial	A003ramics_unmapped_contig_10364	1	517	1	518	+	-	-	-	-	hypothetical protein	-	-	-	-	-	-	-	-	-	-	0	-	-	-	A003ramics_unmapped_contig_10364_gene_1-partial	-	-	-	-	-	- -
A003ramics_unmapped_contig_10365_gene_1-partial	A003ramics_unmapped_contig_10365	1	216	1	217	-	-	-	-	-	hypothetical protein	-	-	-	-	-	-	-	-	-	-	0	-	-	-	A003ramics_unmapped_contig_10365_gene_1-partial	-	-	-	-	-	- -
A003ramics_unmapped_contig_10366_gene_1-partial	A003ramics_unmapped_contig_10366	1	560	1	561	+	-	-	-	-	hypothetical protein	3e-122	364	Bacteria	sugar ABC transporter permease [Lactococcus lactis]	1358	2e-122	365	Bacteria	Maltose/maltodextrin ABC transporter, permease protein MalF [Lactococcus lactis]	1358;1390360	365	-	NCBInr	B	A003ramics_unmapped_contig_10366_gene_1-partial	sugar ABC transporter permease [Lactococcus lactis]	Maltose/maltodextrin ABC transporter, permease protein MalF [Lactococcus lactis]	-	-	B	- -
A003ramics_unmapped_contig_10367_gene_1-partial	A003ramics_unmapped_contig_10367	1	125	2	127	+	-	-	-	-	hypothetical protein	6e-19	84.7	Bacteria	peptidyl-tRNA hydrolase [Staphylococcus pasteuri]	45972	4e-19	84.7	Bacteria	peptidyl-tRNA hydrolase [Staphylococcus pasteuri SP1]	45972;1276282	84.7	-	RefSeq, NCBInr	B, B	A003ramics_unmapped_contig_10367_gene_1-partial	peptidyl-tRNA hydrolase [Staphylococcus pasteuri]	peptidyl-tRNA hydrolase [Staphylococcus pasteuri SP1]	-	-	B	- -
A003ramics_unmapped_contig_10367_gene_2-partial	A003ramics_unmapped_contig_10367	2	482	124	606	+	-	-	-	-	hypothetical protein	1e-104	335	Bacteria	transcription-repair coupling factor [Staphylococcus warneri]	1292	1e-104	335	Bacteria	transcription-repair coupling factor [Staphylococcus warneri SG1]	1292;1194526	335	-	RefSeq, NCBInr	B, B	A003ramics_unmapped_contig_10367_gene_2-partial	transcription-repair coupling factor [Staphylococcus warneri]	transcription-repair coupling factor [Staphylococcus warneri SG1]	-	-	B	- -
A003ramics_unmapped_contig_10368_gene_1-partial	A003ramics_unmapped_contig_10368	1	338	3	341	+	-	-	-	-	hypothetical protein	-	-	-	-	-	-	-	-	-	-	0	-	-	-	A003ramics_unmapped_contig_10368_gene_1-partial	-	-	-	-	-	- -
A003ramics_unmapped_contig_10369_gene_1-partial	A003ramics_unmapped_contig_10369	1	548	2	550	+	-	-	-	-	hypothetical protein	-	-	-	-	-	-	-	-	-	-	0	-	-	-	A003ramics_unmapped_contig_10369_gene_1-partial	-	-	-	-	-	- -
A003ramics_unmapped_contig_1037_gene_1-partial	A003ramics_unmapped_contig_1037	1	107	2	109	+	-	-	-	-	hypothetical protein	-	-	-	-	-	-	-	-	-	-	0	-	-	-	A003ramics_unmapped_contig_1037_gene_1-partial	-	-	-	-	-	- -
A003ramics_unmapped_contig_10370_gene_1-partial	A003ramics_unmapped_contig_10370	1	411	29	440	+	-	-	-	-	hypothetical protein	7e-11	67.4	Bacteria	hypothetical protein [Sulfobacillus thermosulfidooxidans]	28034	5e-11	67.4	Bacteria	hypothetical protein [Sulfobacillus thermosulfidooxidans]	28034	67.4	-	RefSeq, NCBInr	B, B	A003ramics_unmapped_contig_10370_gene_1-partial	hypothetical protein [Sulfobacillus thermosulfidooxidans]	hypothetical protein [Sulfobacillus thermosulfidooxidans]	-	-	B	- -
A003ramics_unmapped_contig_10372_gene_1-partial	A003ramics_unmapped_contig_10372	1	212	3	215	+	-	-	-	-	hypothetical protein	2e-26	110	Eukaryota	hypothetical protein MYCGRDRAFT_43945 [Zymoseptoria tritici IPO323]	336722	7e-28	115	Eukaryota	glycosyltransferase family 22 protein [Dothistroma septosporum NZE10]	675120	115	-	NCBInr	E	A003ramics_unmapped_contig_10372_gene_1-partial	hypothetical protein MYCGRDRAFT_43945 [Zymoseptoria tritici IPO323]	glycosyltransferase family 22 protein [Dothistroma septosporum NZE10]	-	-	E	- -
A003ramics_unmapped_contig_10373_gene_1-partial	A003ramics_unmapped_contig_10373	1	203	295	498	-	-	-	-	-	hypothetical protein	1e-37	133	Bacteria	30S ribosomal protein S7 [Limnobacter sp. MED105]	391597	7e-38	133	Bacteria	30S ribosomal protein S7 [Limnobacter sp. MED105]	391597	133	-	RefSeq, NCBInr	B, B	A003ramics_unmapped_contig_10373_gene_1-partial	30S ribosomal protein S7 [Limnobacter sp. MED105]	30S ribosomal protein S7 [Limnobacter sp. MED105]	-	-	B	PF00177.16 Ribosomal_S7
A003ramics_unmapped_contig_10374_gene_1-partial	A003ramics_unmapped_contig_10374	1	1046	1	1047	-	-	-	-	-	hypothetical protein	6e-121	378	Bacteria	hypothetical protein [Gracilimonas tropica]	454600	4e-121	378	Bacteria	hypothetical protein [Gracilimonas tropica]	454600	378	-	RefSeq, NCBInr	B, B	A003ramics_unmapped_contig_10374_gene_1-partial	hypothetical protein [Gracilimonas tropica]	hypothetical protein [Gracilimonas tropica]	-	-	B	- -
A003ramics_unmapped_contig_10376_gene_1-partial	A003ramics_unmapped_contig_10376	1	887	3	890	+	YP_006987656.1	53.1	Viruses dsDNA viruses;no RNA stage Caudovirales Podoviridae Phieco32likevirus unclassified Phieco32likevirus Cronobacter phage vB_CsaP_GAP52	Viruses	putative scaffolding protein	3e-49	177	Bacteria	hypothetical protein [Rhodopseudomonas palustris]	1076	2e-49	177	Bacteria	hypothetical protein [Rhodopseudomonas palustris DX-1]	1076;652103	177	70	RefSeq, NCBInr	B, B	A003ramics_unmapped_contig_10376_gene_1-partial	hypothetical protein [Rhodopseudomonas palustris]	hypothetical protein [Rhodopseudomonas palustris DX-1]	-	-	B-MV	- -
A003ramics_unmapped_contig_10378_gene_1-partial	A003ramics_unmapped_contig_10378	1	332	1	333	-	-	-	-	-	hypothetical protein	-	-	-	-	-	-	-	-	-	-	0	-	-	-	A003ramics_unmapped_contig_10378_gene_1-partial	-	-	-	-	-	- -
A003ramics_unmapped_contig_10378_gene_2	A003ramics_unmapped_contig_10378	2	332	383	715	+	-	-	-	-	hypothetical protein	-	-	-	-	-	-	-	-	-	-	0	-	-	-	A003ramics_unmapped_contig_10378_gene_2	-	-	-	-	-	- -
A003ramics_unmapped_contig_10378_gene_3	A003ramics_unmapped_contig_10378	3	356	842	1198	+	NP_944251.1	98.6	Viruses dsDNA viruses;no RNA stage Caudovirales Podoviridae unclassified Podoviridae Burkholderia phage Bcep22	Viruses	putative Bcep22gp23	2e-23	98.6	Viruses	hypothetical protein BcepIL02_gp18 [Burkholderia phage BcepIL02]	644524	2e-23	98.6	Viruses	hypothetical protein BcepIL02_gp18 [Burkholderia phage BcepIL02]	644524	98.6	0	MV, RefSeq, NCBInr	V, V, V	A003ramics_unmapped_contig_10378_gene_3	hypothetical protein BcepIL02_gp18 [Burkholderia phage BcepIL02]	hypothetical protein BcepIL02_gp18 [Burkholderia phage BcepIL02]	RefSeg, NCBInr	V	V	- -
A003ramics_unmapped_contig_10378_gene_4-partial	A003ramics_unmapped_contig_10378	4	728	1435	2163	+	-	-	-	-	hypothetical protein	-	-	-	-	-	-	-	-	-	-	0	-	-	-	A003ramics_unmapped_contig_10378_gene_4-partial	-	-	-	-	-	- -
A003ramics_unmapped_contig_1038_gene_1-partial	A003ramics_unmapped_contig_1038	1	66	1510	1576	+	-	-	-	-	hypothetical protein	-	-	-	-	-	-	-	-	-	-	0	-	-	-	A003ramics_unmapped_contig_1038_gene_1-partial	-	-	-	-	-	- -
A003ramics_unmapped_contig_10380_gene_1-partial	A003ramics_unmapped_contig_10380	1	575	1	576	-	-	-	-	-	hypothetical protein	7e-130	387	Bacteria	MULTISPECIES: peptide-binding protein [Streptococcus]	1301	6e-134	389	Bacteria	peptide-binding protein [Streptococcus pseudopneumoniae]	257758;889205	389	-	NCBInr	B	A003ramics_unmapped_contig_10380_gene_1-partial	MULTISPECIES: peptide-binding protein [Streptococcus]	peptide-binding protein [Streptococcus pseudopneumoniae]	-	-	B	PF00496.17 SBP_bac_5
A003ramics_unmapped_contig_10381_gene_1	A003ramics_unmapped_contig_10381	1	143	3	146	+	-	-	-	-	hypothetical protein	-	-	-	-	-	-	-	-	-	-	0	-	-	-	A003ramics_unmapped_contig_10381_gene_1	-	-	-	-	-	- -
A003ramics_unmapped_contig_10381_gene_2	A003ramics_unmapped_contig_10381	2	167	282	449	+	-	-	-	-	hypothetical protein	-	-	-	-	-	-	-	-	-	-	0	-	-	-	A003ramics_unmapped_contig_10381_gene_2	-	-	-	-	-	- -
A003ramics_unmapped_contig_10383_gene_1-partial	A003ramics_unmapped_contig_10383	1	480	1	481	-	YP_006546326.1	71.6	Viruses dsDNA viruses;no RNA stage Caudovirales Siphoviridae unclassified Siphoviridae Thermoanaerobacterium phage THSA-485A	Viruses	putative Recombinase	7e-114	340	Bacteria	recombinase RecB, partial [Staphylococcus epidermidis]	1282	7e-114	340	Bacteria	hypothetical protein W706_02707, partial [Staphylococcus aureus VET1851R]	1422707	340	78.9412	RefSeq, NCBInr	B, B	A003ramics_unmapped_contig_10383_gene_1-partial	recombinase RecB, partial [Staphylococcus epidermidis]	hypothetical protein W706_02707, partial [Staphylococcus aureus VET1851R]	-	-	B-MV	PF07508.8 Recombinase
A003ramics_unmapped_contig_10384_gene_1-partial	A003ramics_unmapped_contig_10384	1	179	1	180	-	-	-	-	-	hypothetical protein	2e-30	117	Bacteria	MULTISPECIES: methylase [Propionibacterium]	1743	3e-32	117	Bacteria	protein-N(5)-glutamine methyltransferase PrmC [Propionibacterium acnes JCM 18918]	1302243	117	-	RefSeq, NCBInr	B, B	A003ramics_unmapped_contig_10384_gene_1-partial	MULTISPECIES: methylase [Propionibacterium]	protein-N(5)-glutamine methyltransferase PrmC [Propionibacterium acnes JCM 18918]	-	-	B	- -
A003ramics_unmapped_contig_10384_gene_2-partial	A003ramics_unmapped_contig_10384	2	164	180	344	-	-	-	-	-	hypothetical protein	1e-28	113	Bacteria	peptide chain release factor 1 [Propionibacterium acnes]	1747	1e-29	113	Bacteria	peptide chain release factor 1 [Propionibacterium acnes JCM 18909]	1302241	113	-	RefSeq, NCBInr	B, B	A003ramics_unmapped_contig_10384_gene_2-partial	peptide chain release factor 1 [Propionibacterium acnes]	peptide chain release factor 1 [Propionibacterium acnes JCM 18909]	-	-	B	- -
A003ramics_unmapped_contig_10385_gene_1-partial	A003ramics_unmapped_contig_10385	1	216	1	217	-	YP_002224203.1	57.8	Viruses dsDNA viruses;no RNA stage Caudovirales Myoviridae I3likevirus unclassified I3-like viruses Mycobacterium phage ScottMcG	Viruses	putative gp204	4e-42	150	Bacteria	peptide chain release factor 1 [Propionibacterium acnes]	1747	2e-43	149	Bacteria	peptide chain release factor 1 [Propionibacterium acnes JCM 18909]	1302241	150	61.4667	RefSeq	B	A003ramics_unmapped_contig_10385_gene_1-partial	peptide chain release factor 1 [Propionibacterium acnes]	peptide chain release factor 1 [Propionibacterium acnes JCM 18909]	-	-	B-MV	PF00472.15 RF-1
A003ramics_unmapped_contig_10386_gene_1-partial	A003ramics_unmapped_contig_10386	1	299	2	301	+	-	-	-	-	hypothetical protein	-	-	-	-	-	-	-	-	-	-	0	-	-	-	A003ramics_unmapped_contig_10386_gene_1-partial	-	-	-	-	-	- -
A003ramics_unmapped_contig_10386_gene_2-partial	A003ramics_unmapped_contig_10386	2	92	270	362	-	-	-	-	-	hypothetical protein	-	-	-	-	-	-	-	-	-	-	0	-	-	-	A003ramics_unmapped_contig_10386_gene_2-partial	-	-	-	-	-	- -
A003ramics_unmapped_contig_10389_gene_1-partial	A003ramics_unmapped_contig_10389	1	80	3	83	+	-	-	-	-	hypothetical protein	-	-	-	-	-	-	-	-	-	-	0	-	-	-	A003ramics_unmapped_contig_10389_gene_1-partial	-	-	-	-	-	- -
A003ramics_unmapped_contig_10389_gene_2	A003ramics_unmapped_contig_10389	2	221	113	334	+	-	-	-	-	hypothetical protein	3e-06	53.1	Bacteria	MULTISPECIES: tyrosyl-tRNA synthetase [Alcaligenes]	507	2e-06	53.1	Bacteria	tyrosyl-tRNA ligase [Alcaligenes]	507;1069631;1386079	53.1	-	RefSeq, NCBInr	B, B	A003ramics_unmapped_contig_10389_gene_2	MULTISPECIES: tyrosyl-tRNA synthetase [Alcaligenes]	tyrosyl-tRNA ligase [Alcaligenes]	-	-	B	- -
A003ramics_unmapped_contig_1039_gene_1-partial	A003ramics_unmapped_contig_1039	1	98	2	100	+	-	-	-	-	hypothetical protein	-	-	-	-	-	-	-	-	-	-	0	-	-	-	A003ramics_unmapped_contig_1039_gene_1-partial	-	-	-	-	-	- -
A003ramics_unmapped_contig_1039_gene_2-partial	A003ramics_unmapped_contig_1039	2	176	639	815	-	-	-	-	-	hypothetical protein	2e-12	70.1	Eukaryota	hypothetical protein MGYG_03441 [Microsporum gypseum CBS 118893]	535722	2e-12	70.1	Eukaryota	hypothetical protein MGYG_03441 [Arthroderma gypseum CBS 118893]	535722	70.1	-	RefSeq, NCBInr	E, E	A003ramics_unmapped_contig_1039_gene_2-partial	hypothetical protein MGYG_03441 [Microsporum gypseum CBS 118893]	hypothetical protein MGYG_03441 [Arthroderma gypseum CBS 118893]	-	-	E	- -
A003ramics_unmapped_contig_10390_gene_1	A003ramics_unmapped_contig_10390	1	206	1	207	+	-	-	-	-	hypothetical protein	-	-	-	-	-	-	-	-	-	-	0	-	-	-	A003ramics_unmapped_contig_10390_gene_1	-	-	-	-	-	- -
A003ramics_unmapped_contig_10390_gene_2	A003ramics_unmapped_contig_10390	2	368	218	586	+	YP_008241053.1	63.2	Viruses dsDNA viruses;no RNA stage Caudovirales Podoviridae unclassified Podoviridae Cellulophaga phage phi46:3	Viruses	hypothetical protein	3e-10	63.2	Viruses	hypothetical protein Phi46:3_gp010 [Cellulophaga phage phi46:3]	1327985	2e-10	63.2	Viruses	hypothetical protein Phi46:3_gp010 [Cellulophaga phage phi46:3]	1327985	63.2	0	MV, RefSeq, NCBInr	V, V, V	A003ramics_unmapped_contig_10390_gene_2	hypothetical protein Phi46:3_gp010 [Cellulophaga phage phi46:3]	hypothetical protein Phi46:3_gp010 [Cellulophaga phage phi46:3]	RefSeg, NCBInr	V	V	- -
A003ramics_unmapped_contig_10390_gene_3	A003ramics_unmapped_contig_10390	3	446	620	1066	+	-	-	-	-	hypothetical protein	-	-	-	-	-	-	-	-	-	-	0	-	-	-	A003ramics_unmapped_contig_10390_gene_3	-	-	-	-	-	- -
A003ramics_unmapped_contig_10390_gene_4	A003ramics_unmapped_contig_10390	4	170	1069	1239	+	-	-	-	-	hypothetical protein	-	-	-	-	-	-	-	-	-	-	0	-	-	-	A003ramics_unmapped_contig_10390_gene_4	-	-	-	-	-	- -
A003ramics_unmapped_contig_10391_gene_1-partial	A003ramics_unmapped_contig_10391	1	341	1	342	+	-	-	-	-	hypothetical protein	9e-59	195	Bacteria	hypothetical protein [Limnobacter sp. MED105]	391597	7e-59	195	Bacteria	hypothetical protein [Limnobacter sp. MED105]	391597	195	-	RefSeq, NCBInr	B, B	A003ramics_unmapped_contig_10391_gene_1-partial	hypothetical protein [Limnobacter sp. MED105]	hypothetical protein [Limnobacter sp. MED105]	-	-	B	- -
A003ramics_unmapped_contig_10392_gene_1-partial	A003ramics_unmapped_contig_10392	1	1094	1	1095	-	-	-	-	-	hypothetical protein	0.0	750	Bacteria	glutamate synthase [Limnobacter sp. MED105]	391597	0.0	750	Bacteria	glutamate synthase [Limnobacter sp. MED105]	391597	750	-	RefSeq, NCBInr	B, B	A003ramics_unmapped_contig_10392_gene_1-partial	glutamate synthase [Limnobacter sp. MED105]	glutamate synthase [Limnobacter sp. MED105]	-	-	B	PF00310.16 GATase_2
A003ramics_unmapped_contig_10395_gene_1	A003ramics_unmapped_contig_10395	1	164	68	232	-	-	-	-	-	hypothetical protein	4e-22	90.1	Bacteria	membrane protein [Streptococcus mitis]	28037;365659	1e-24	96.3	Bacteria	membrane protein [Streptococcus mitis]	28037;1008452;1008453	96.3	-	NCBInr	B	A003ramics_unmapped_contig_10395_gene_1	membrane protein [Streptococcus mitis]	membrane protein [Streptococcus mitis]	-	-	B	- -
A003ramics_unmapped_contig_10396_gene_1-partial	A003ramics_unmapped_contig_10396	1	783	1	784	-	-	-	-	-	hypothetical protein	-	-	-	-	-	-	-	-	-	-	0	-	-	-	A003ramics_unmapped_contig_10396_gene_1-partial	-	-	-	-	-	- -
A003ramics_unmapped_contig_10396_gene_2-partial	A003ramics_unmapped_contig_10396	2	236	788	1024	-	-	-	-	-	hypothetical protein	-	-	-	-	-	-	-	-	-	-	0	-	-	-	A003ramics_unmapped_contig_10396_gene_2-partial	-	-	-	-	-	- -
A003ramics_unmapped_contig_10397_gene_1-partial	A003ramics_unmapped_contig_10397	1	98	480	578	-	-	-	-	-	hypothetical protein	-	-	-	-	-	-	-	-	-	-	0	-	-	-	A003ramics_unmapped_contig_10397_gene_1-partial	-	-	-	-	-	- -
A003ramics_unmapped_contig_10398_gene_1-partial	A003ramics_unmapped_contig_10398	1	491	99	590	-	-	-	-	-	hypothetical protein	0.004	44.3	Viruses	hypothetical protein SIFV0033 [Sulfolobus islandicus filamentous virus]	176106	0.003	44.3	Viruses	hypothetical protein SIFV0033 [Sulfolobus islandicus filamentous virus]	176106;654908	44.3	-	RefSeq, NCBInr	Vp, Vp	A003ramics_unmapped_contig_10398_gene_1-partial	hypothetical protein SIFV0033 [Sulfolobus islandicus filamentous virus]	hypothetical protein SIFV0033 [Sulfolobus islandicus filamentous virus]	RefSeg, NCBInr	V	Vp	- -
A003ramics_unmapped_contig_104_gene_1-partial	A003ramics_unmapped_contig_104	1	933	1	934	-	-	-	-	-	hypothetical protein	3e-107	332	Bacteria	hypothetical protein [Niastella koreensis]	354356	6e-108	333	Bacteria	hypothetical protein [Niastella koreensis GR20-10]	354356;700598	333	-	NCBInr	B	A003ramics_unmapped_contig_104_gene_1-partial	hypothetical protein [Niastella koreensis]	hypothetical protein [Niastella koreensis GR20-10]	-	-	B	PF02638.10 DUF187
A003ramics_unmapped_contig_104_gene_2-partial	A003ramics_unmapped_contig_104	2	338	946	1284	-	-	-	-	-	hypothetical protein	5e-17	85.9	Bacteria	hypothetical protein [Flavihumibacter solisilvae]	1349421	1e-16	84.0	Bacteria	hypothetical protein [Niastella koreensis GR20-10]	354356;700598	85.9	-	RefSeq	B	A003ramics_unmapped_contig_104_gene_2-partial	hypothetical protein [Flavihumibacter solisilvae]	hypothetical protein [Niastella koreensis GR20-10]	-	-	B	- -
A003ramics_unmapped_contig_10400_gene_1-partial	A003ramics_unmapped_contig_10400	1	725	2	727	+	-	-	-	-	hypothetical protein	9e-171	493	Bacteria	gluconokinase [Lactococcus lactis]	1358	1e-170	492	Bacteria	gluconokinase [Lactococcus lactis subsp. lactis KLDS 4.0325]	1399116	493	-	RefSeq	B	A003ramics_unmapped_contig_10400_gene_1-partial	gluconokinase [Lactococcus lactis]	gluconokinase [Lactococcus lactis subsp. lactis KLDS 4.0325]	-	-	B	PF00370.16 FGGY_N
A003ramics_unmapped_contig_10400_gene_2-partial	A003ramics_unmapped_contig_10400	2	143	807	950	-	-	-	-	-	hypothetical protein	2e-23	98.6	Bacteria	6-phosphogluconate dehydrogenase [Lactococcus lactis]	1358	1e-24	98.2	Bacteria	hypothetical protein N036_41685, partial [Enterococcus gallinarum EGD-AAK12]	1357296	98.6	-	RefSeq	B	A003ramics_unmapped_contig_10400_gene_2-partial	6-phosphogluconate dehydrogenase [Lactococcus lactis]	hypothetical protein N036_41685, partial [Enterococcus gallinarum EGD-AAK12]	-	-	B	- -
A003ramics_unmapped_contig_10401_gene_1	A003ramics_unmapped_contig_10401	1	542	23	565	+	NP_958707.1	88.6	Viruses dsDNA viruses;no RNA stage Caudovirales Podoviridae Bppunalikevirus Bordetella phage BPP-1	Viruses	putative Bbp38	6e-19	92.4	Bacteria	hypothetical protein [Acinetobacter baumannii]	470	5e-19	92.4	Bacteria	hypothetical protein J503_1052 [Acinetobacter baumannii 984213]	1310604	92.4	4.11255	RefSeq, NCBInr	B, B	A003ramics_unmapped_contig_10401_gene_1	hypothetical protein [Acinetobacter baumannii]	hypothetical protein J503_1052 [Acinetobacter baumannii 984213]	-	-	B-MV	PF10926.3 DUF2800
A003ramics_unmapped_contig_10402_gene_1-partial	A003ramics_unmapped_contig_10402	1	146	2	148	+	-	-	-	-	hypothetical protein	-	-	-	-	-	-	-	-	-	-	0	-	-	-	A003ramics_unmapped_contig_10402_gene_1-partial	-	-	-	-	-	- -
A003ramics_unmapped_contig_10402_gene_2	A003ramics_unmapped_contig_10402	2	293	307	600	-	-	-	-	-	hypothetical protein	-	-	-	-	-	-	-	-	-	-	0	-	-	-	A003ramics_unmapped_contig_10402_gene_2	-	-	-	-	-	- -
A003ramics_unmapped_contig_10402_gene_3-partial	A003ramics_unmapped_contig_10402	3	104	557	661	-	-	-	-	-	hypothetical protein	-	-	-	-	-	-	-	-	-	-	0	-	-	-	A003ramics_unmapped_contig_10402_gene_3-partial	-	-	-	-	-	- -
A003ramics_unmapped_contig_10403_gene_1	A003ramics_unmapped_contig_10403	1	452	32	484	-	-	-	-	-	hypothetical protein	7e-104	305	Bacteria	CoA-binding protein [Streptococcus parasanguinis]	1318	3e-103	303	Bacteria	Succinyl-CoA synthetase, alpha subunit-related enzyme [Streptococcus sp. HSISM1]	1316408;1403947	305	-	RefSeq	B	A003ramics_unmapped_contig_10403_gene_1	CoA-binding protein [Streptococcus parasanguinis]	Succinyl-CoA synthetase, alpha subunit-related enzyme [Streptococcus sp. HSISM1]	-	-	B	PF13380.1 CoA_binding_2
A003ramics_unmapped_contig_10405_gene_1-partial	A003ramics_unmapped_contig_10405	1	604	3	607	+	-	-	-	-	hypothetical protein	-	-	-	-	-	-	-	-	-	-	0	-	-	-	A003ramics_unmapped_contig_10405_gene_1-partial	-	-	-	-	-	- -
A003ramics_unmapped_contig_10406_gene_1	A003ramics_unmapped_contig_10406	1	230	216	446	+	-	-	-	-	hypothetical protein	-	-	-	-	-	-	-	-	-	-	0	-	-	-	A003ramics_unmapped_contig_10406_gene_1	-	-	-	-	-	- -
A003ramics_unmapped_contig_10406_gene_2-partial	A003ramics_unmapped_contig_10406	2	566	443	1009	+	-	-	-	-	hypothetical protein	3e-31	124	Bacteria	acylneuraminate cytidylyltransferase [Kordia jejudonensis]	1348245	2e-31	124	Bacteria	hypothetical protein [Parcubacteria bacterium SCGC AAA011-A09]	1046987	124	-	RefSeq, NCBInr	B, B	A003ramics_unmapped_contig_10406_gene_2-partial	acylneuraminate cytidylyltransferase [Kordia jejudonensis]	hypothetical protein [Parcubacteria bacterium SCGC AAA011-A09]	-	-	B	- -
A003ramics_unmapped_contig_10408_gene_1-partial	A003ramics_unmapped_contig_10408	1	65	2	67	+	-	-	-	-	hypothetical protein	-	-	-	-	-	-	-	-	-	-	0	-	-	-	A003ramics_unmapped_contig_10408_gene_1-partial	-	-	-	-	-	- -
A003ramics_unmapped_contig_10408_gene_2-partial	A003ramics_unmapped_contig_10408	2	233	408	641	-	-	-	-	-	hypothetical protein	-	-	-	-	-	-	-	-	-	-	0	-	-	-	A003ramics_unmapped_contig_10408_gene_2-partial	-	-	-	-	-	- -
A003ramics_unmapped_contig_10409_gene_1-partial	A003ramics_unmapped_contig_10409	1	334	3	337	+	NP_076816.1	227	Viruses dsDNA viruses;no RNA stage Caudovirales Siphoviridae unclassified Siphoviridae Lactococcus phage bIL312	Viruses	putative Orf16	2e-74	230	Bacteria	hypothetical protein [Lactococcus lactis]	1358	1e-74	230	Bacteria	prophage ps2 protein 16 [Lactococcus lactis subsp. lactis IO-1]	1358;1046624	230	1.30435	RefSeq, NCBInr	B, B	A003ramics_unmapped_contig_10409_gene_1-partial	hypothetical protein [Lactococcus lactis]	prophage ps2 protein 16 [Lactococcus lactis subsp. lactis IO-1]	NCBInr	V	Vm	- -
A003ramics_unmapped_contig_1041_gene_1-partial	A003ramics_unmapped_contig_1041	1	993	1	994	-	YP_008059557.1	53.9	Viruses dsDNA viruses;no RNA stage unclassified dsDNA viruses unclassified archaeal dsDNA viruses Haloviruses Halovirus HRTV-4	Viruses	putative tape measure	1e-46	173	Archaea	hypothetical protein [Halostagnicola larsenii]	353800	9e-47	173	Archaea	hypothetical protein HALLA_11840 [Halostagnicola larsenii XH-48]	797299	173	68.8439	RefSeq, NCBInr	A, A	A003ramics_unmapped_contig_1041_gene_1-partial	hypothetical protein [Halostagnicola larsenii]	hypothetical protein HALLA_11840 [Halostagnicola larsenii XH-48]	-	-	A-MV	- -
A003ramics_unmapped_contig_1041_gene_2-partial	A003ramics_unmapped_contig_1041	2	161	1033	1194	-	-	-	-	-	hypothetical protein	-	-	-	-	-	-	-	-	-	-	0	-	-	-	A003ramics_unmapped_contig_1041_gene_2-partial	-	-	-	-	-	- -
A003ramics_unmapped_contig_10412_gene_1-partial	A003ramics_unmapped_contig_10412	1	149	180	329	+	-	-	-	-	hypothetical protein	8e-20	92.0	Eukaryota	citron like protein [Zymoseptoria tritici IPO323]	336722	6e-20	92.0	Eukaryota	citron like protein [Zymoseptoria tritici IPO323]	336722	92	-	RefSeq, NCBInr	E, E	A003ramics_unmapped_contig_10412_gene_1-partial	citron like protein [Zymoseptoria tritici IPO323]	citron like protein [Zymoseptoria tritici IPO323]	-	-	E	- -
A003ramics_unmapped_contig_10413_gene_1-partial	A003ramics_unmapped_contig_10413	1	1276	1	1277	-	YP_006560938.1	62.8	Viruses dsDNA viruses;no RNA stage Caudovirales unclassified Caudovirales Celeribacter phage P12053L	Viruses	putative phage protein	9e-11	73.6	Bacteria	hypothetical protein [Desulfovibrio sp. 6_1_46AFAA]	665942	6e-11	73.6	Bacteria	hypothetical protein [Desulfovibrio sp. 6_1_46AFAA]	665942	73.6	14.6739	RefSeq, NCBInr	B, B	A003ramics_unmapped_contig_10413_gene_1-partial	hypothetical protein [Desulfovibrio sp. 6_1_46AFAA]	hypothetical protein [Desulfovibrio sp. 6_1_46AFAA]	-	-	B-MV	- -
A003ramics_unmapped_contig_10415_gene_1-partial	A003ramics_unmapped_contig_10415	1	694	1	695	-	-	-	-	-	hypothetical protein	-	-	-	-	-	-	-	-	-	-	0	-	-	-	A003ramics_unmapped_contig_10415_gene_1-partial	-	-	-	-	-	- -
A003ramics_unmapped_contig_10416_gene_1-partial	A003ramics_unmapped_contig_10416	1	69	438	507	+	-	-	-	-	hypothetical protein	-	-	-	-	-	-	-	-	-	-	0	-	-	-	A003ramics_unmapped_contig_10416_gene_1-partial	-	-	-	-	-	- -
A003ramics_unmapped_contig_10417_gene_1-partial	A003ramics_unmapped_contig_10417	1	97	1	98	-	-	-	-	-	hypothetical protein	7e-05	45.1	Bacteria	hypothetical protein [Polaromonas sp. CF318]	1144318	5e-05	45.1	Bacteria	hypothetical protein [Polaromonas sp. CF318]	1144318	45.1	-	RefSeq, NCBInr	B, B	A003ramics_unmapped_contig_10417_gene_1-partial	hypothetical protein [Polaromonas sp. CF318]	hypothetical protein [Polaromonas sp. CF318]	-	-	B	- -
A003ramics_unmapped_contig_10417_gene_2	A003ramics_unmapped_contig_10417	2	182	157	339	-	YP_851082.1	52.8	Viruses dsDNA viruses;no RNA stage Caudovirales Myoviridae unassigned Myoviridae Microcystis aeruginosa phage Ma-LMM01	Viruses	hypothetical protein	6e-07	52.8	Viruses	hypothetical protein MaLMM01_gp068 [Microcystis phage Ma-LMM01]	340435	4e-07	52.8	Viruses	hypothetical protein MaLMM01_gp068 [Microcystis phage Ma-LMM01]	340435	52.8	0	MV, RefSeq, NCBInr	V, V, V	A003ramics_unmapped_contig_10417_gene_2	hypothetical protein MaLMM01_gp068 [Microcystis phage Ma-LMM01]	hypothetical protein MaLMM01_gp068 [Microcystis phage Ma-LMM01]	RefSeg, NCBInr	V	V	PF08291.6 Peptidase_M15_3
A003ramics_unmapped_contig_10417_gene_3	A003ramics_unmapped_contig_10417	3	317	348	665	-	-	-	-	-	hypothetical protein	-	-	-	-	-	-	-	-	-	-	0	-	-	-	A003ramics_unmapped_contig_10417_gene_3	-	-	-	-	-	- -
A003ramics_unmapped_contig_10417_gene_4-partial	A003ramics_unmapped_contig_10417	4	107	669	776	-	-	-	-	-	hypothetical protein	-	-	-	-	-	-	-	-	-	-	0	-	-	-	A003ramics_unmapped_contig_10417_gene_4-partial	-	-	-	-	-	- -
A003ramics_unmapped_contig_10418_gene_1-partial	A003ramics_unmapped_contig_10418	1	317	55	372	-	-	-	-	-	hypothetical protein	-	-	-	-	-	-	-	-	-	-	0	-	-	-	A003ramics_unmapped_contig_10418_gene_1-partial	-	-	-	-	-	- -
A003ramics_unmapped_contig_1042_gene_1-partial	A003ramics_unmapped_contig_1042	1	74	1	75	-	-	-	-	-	hypothetical protein	-	-	-	-	-	-	-	-	-	-	0	-	-	-	A003ramics_unmapped_contig_1042_gene_1-partial	-	-	-	-	-	- -
A003ramics_unmapped_contig_1042_gene_2	A003ramics_unmapped_contig_1042	2	134	86	220	-	-	-	-	-	hypothetical protein	-	-	-	-	-	-	-	-	-	-	0	-	-	-	A003ramics_unmapped_contig_1042_gene_2	-	-	-	-	-	- -
A003ramics_unmapped_contig_1042_gene_3	A003ramics_unmapped_contig_1042	3	221	224	445	-	-	-	-	-	hypothetical protein	-	-	-	-	-	-	-	-	-	-	0	-	-	-	A003ramics_unmapped_contig_1042_gene_3	-	-	-	-	-	- -
A003ramics_unmapped_contig_1042_gene_4	A003ramics_unmapped_contig_1042	4	134	448	582	-	-	-	-	-	hypothetical protein	-	-	-	-	-	-	-	-	-	-	0	-	-	-	A003ramics_unmapped_contig_1042_gene_4	-	-	-	-	-	- -
A003ramics_unmapped_contig_1042_gene_5	A003ramics_unmapped_contig_1042	5	191	579	770	-	-	-	-	-	hypothetical protein	-	-	-	-	-	-	-	-	-	-	0	-	-	-	A003ramics_unmapped_contig_1042_gene_5	-	-	-	-	-	- -
A003ramics_unmapped_contig_1042_gene_6	A003ramics_unmapped_contig_1042	6	212	780	992	-	-	-	-	-	hypothetical protein	-	-	-	-	-	-	-	-	-	-	0	-	-	-	A003ramics_unmapped_contig_1042_gene_6	-	-	-	-	-	- -
A003ramics_unmapped_contig_1042_gene_7	A003ramics_unmapped_contig_1042	7	173	1152	1325	-	-	-	-	-	hypothetical protein	-	-	-	-	-	-	-	-	-	-	0	-	-	-	A003ramics_unmapped_contig_1042_gene_7	-	-	-	-	-	- -
A003ramics_unmapped_contig_1042_gene_8	A003ramics_unmapped_contig_1042	8	185	1435	1620	-	-	-	-	-	hypothetical protein	-	-	-	-	-	-	-	-	-	-	0	-	-	-	A003ramics_unmapped_contig_1042_gene_8	-	-	-	-	-	- -
A003ramics_unmapped_contig_10420_gene_1	A003ramics_unmapped_contig_10420	1	587	39	626	-	-	-	-	-	hypothetical protein	2e-140	402	Bacteria	isochorismatase [Lactococcus lactis]	1358	1e-140	402	Bacteria	isochorismatase [Lactococcus lactis subsp. lactis KLDS 4.0325]	1399116	402	-	RefSeq, NCBInr	B, B	A003ramics_unmapped_contig_10420_gene_1	isochorismatase [Lactococcus lactis]	isochorismatase [Lactococcus lactis subsp. lactis KLDS 4.0325]	-	-	B	PF00857.15 Isochorismatase
A003ramics_unmapped_contig_10421_gene_1-partial	A003ramics_unmapped_contig_10421	1	752	1	753	+	-	-	-	-	hypothetical protein	6e-22	105	Bacteria	carbohydrate-binding protein [Kitasatospora azatica]	58347	1e-21	103	Bacteria	putative Secreted cellulase [Streptomyces viridochromogenes]	1938;1160705	105	-	RefSeq	B	A003ramics_unmapped_contig_10421_gene_1-partial	carbohydrate-binding protein [Kitasatospora azatica]	putative Secreted cellulase [Streptomyces viridochromogenes]	-	-	B	PB000547 Pfam-B_547
A003ramics_unmapped_contig_10423_gene_1-partial	A003ramics_unmapped_contig_10423	1	669	1	670	-	-	-	-	-	hypothetical protein	2e-161	463	Bacteria	hypothetical protein [Propionibacterium acnes]	1747	2e-161	462	Bacteria	hypothetical protein [Propionibacterium acnes]	1747;765091;765092	463	-	RefSeq	B	A003ramics_unmapped_contig_10423_gene_1-partial	hypothetical protein [Propionibacterium acnes]	hypothetical protein [Propionibacterium acnes]	-	-	B	PB006561 Pfam-B_6561
A003ramics_unmapped_contig_10423_gene_2-partial	A003ramics_unmapped_contig_10423	2	248	863	1111	-	-	-	-	-	hypothetical protein	2e-39	137	Bacteria	hypothetical protein [Propionibacterium sp. KPL2003]	1203631	2e-39	137	Bacteria	hypothetical protein [Propionibacterium sp. KPL2003]	1203631	137	-	RefSeq, NCBInr	B, B	A003ramics_unmapped_contig_10423_gene_2-partial	hypothetical protein [Propionibacterium sp. KPL2003]	hypothetical protein [Propionibacterium sp. KPL2003]	-	-	B	PF06792.6 UPF0261
A003ramics_unmapped_contig_10424_gene_1-partial	A003ramics_unmapped_contig_10424	1	171	1	172	-	-	-	-	-	hypothetical protein	-	-	-	-	-	-	-	-	-	-	0	-	-	-	A003ramics_unmapped_contig_10424_gene_1-partial	-	-	-	-	-	- -
A003ramics_unmapped_contig_10424_gene_2-partial	A003ramics_unmapped_contig_10424	2	115	321	436	+	-	-	-	-	hypothetical protein	-	-	-	-	-	-	-	-	-	-	0	-	-	-	A003ramics_unmapped_contig_10424_gene_2-partial	-	-	-	-	-	- -
A003ramics_unmapped_contig_10425_gene_1-partial	A003ramics_unmapped_contig_10425	1	478	1	479	-	-	-	-	-	hypothetical protein	5e-103	307	Bacteria	imidazole glycerol phosphate synthase subunit HisF [Limnobacter sp. MED105]	391597	4e-103	307	Bacteria	imidazole glycerol phosphate synthase [Limnobacter sp. MED105]	391597	307	-	RefSeq, NCBInr	B, B	A003ramics_unmapped_contig_10425_gene_1-partial	imidazole glycerol phosphate synthase subunit HisF [Limnobacter sp. MED105]	imidazole glycerol phosphate synthase [Limnobacter sp. MED105]	-	-	B	PF00977.16 His_biosynth
A003ramics_unmapped_contig_10425_gene_2-partial	A003ramics_unmapped_contig_10425	2	608	479	1087	-	-	-	-	-	hypothetical protein	2e-136	394	Bacteria	1-(5-phosphoribosyl)-5-[(5-phosphoribosylamino)methylideneamino] imidazole-4-carboxamide isomerase [Limnobacter sp. MED105]	391597	1e-136	394	Bacteria	1-(5-phosphoribosyl)-5-[(5-phosphoribosylamino)methylideneamino] imidazole-4-carboxamide isomerase [Limnobacter sp. MED105]	391597	394	-	RefSeq, NCBInr	B, B	A003ramics_unmapped_contig_10425_gene_2-partial	1-(5-phosphoribosyl)-5-[(5-phosphoribosylamino)methylideneamino] imidazole-4-carboxamide isomerase [Limnobacter sp. MED105]	1-(5-phosphoribosyl)-5-[(5-phosphoribosylamino)methylideneamino] imidazole-4-carboxamide isomerase [Limnobacter sp. MED105]	-	-	B	PF00977.16 His_biosynth
A003ramics_unmapped_contig_10426_gene_1-partial	A003ramics_unmapped_contig_10426	1	77	1	78	+	-	-	-	-	hypothetical protein	-	-	-	-	-	-	-	-	-	-	0	-	-	-	A003ramics_unmapped_contig_10426_gene_1-partial	-	-	-	-	-	- -
A003ramics_unmapped_contig_10426_gene_2-partial	A003ramics_unmapped_contig_10426	2	142	263	405	+	-	-	-	-	hypothetical protein	-	-	-	-	-	-	-	-	-	-	0	-	-	-	A003ramics_unmapped_contig_10426_gene_2-partial	-	-	-	-	-	- -
A003ramics_unmapped_contig_10429_gene_1-partial	A003ramics_unmapped_contig_10429	1	557	3	560	+	YP_007003398.1	58.9	Viruses dsDNA viruses;no RNA stage Caudovirales Myoviridae unclassified Myoviridae Bacillus phage SP10	Viruses	putative major capsid protein precursor	2e-20	97.8	Bacteria	hypothetical protein [Paenibacillus sp. 1-49]	1155954	5e-13	75.9	Viruses	major capsid protein precursor [Bacillus phage SP10]	941058	97.8	39.7751	RefSeq	B	A003ramics_unmapped_contig_10429_gene_1-partial	hypothetical protein [Paenibacillus sp. 1-49]	major capsid protein precursor [Bacillus phage SP10]	NCBInr	V	B-MV	- -
A003ramics_unmapped_contig_10429_gene_2-partial	A003ramics_unmapped_contig_10429	2	131	606	737	-	-	-	-	-	hypothetical protein	-	-	-	-	-	-	-	-	-	-	0	-	-	-	A003ramics_unmapped_contig_10429_gene_2-partial	-	-	-	-	-	- -
A003ramics_unmapped_contig_1043_gene_1-partial	A003ramics_unmapped_contig_1043	1	1023	46	1069	+	-	-	-	-	hypothetical protein	-	-	-	-	-	-	-	-	-	-	0	-	-	-	A003ramics_unmapped_contig_1043_gene_1-partial	-	-	-	-	-	- -
A003ramics_unmapped_contig_10430_gene_1	A003ramics_unmapped_contig_10430	1	197	49	246	-	-	-	-	-	hypothetical protein	-	-	-	-	-	-	-	-	-	-	0	-	-	-	A003ramics_unmapped_contig_10430_gene_1	-	-	-	-	-	- -
A003ramics_unmapped_contig_10432_gene_1	A003ramics_unmapped_contig_10432	1	422	3	425	+	-	-	-	-	hypothetical protein	4e-97	290	Bacteria	TetR family transcriptional regulator [Limnobacter sp. MED105]	391597	3e-97	290	Bacteria	transcriptional regulator, TetR family protein [Limnobacter sp. MED105]	391597	290	-	RefSeq, NCBInr	B, B	A003ramics_unmapped_contig_10432_gene_1	TetR family transcriptional regulator [Limnobacter sp. MED105]	transcriptional regulator, TetR family protein [Limnobacter sp. MED105]	-	-	B	- -
A003ramics_unmapped_contig_10432_gene_2	A003ramics_unmapped_contig_10432	2	668	475	1143	+	-	-	-	-	hypothetical protein	1e-152	435	Bacteria	protein-L-isoaspartate O-methyltransferase [Limnobacter sp. MED105]	391597	7e-153	435	Bacteria	protein-L-isoaspartate O-methyltransferase, putative [Limnobacter sp. MED105]	391597	435	-	RefSeq, NCBInr	B, B	A003ramics_unmapped_contig_10432_gene_2	protein-L-isoaspartate O-methyltransferase [Limnobacter sp. MED105]	protein-L-isoaspartate O-methyltransferase, putative [Limnobacter sp. MED105]	-	-	B	PF01135.14 PCMT
A003ramics_unmapped_contig_10432_gene_3-partial	A003ramics_unmapped_contig_10432	3	1165	1157	2322	+	-	-	-	-	hypothetical protein	0.0	679	Bacteria	Cation/multidrug efflux system outer membrane porin [Limnobacter sp. MED105]	391597	0.0	679	Bacteria	Cation/multidrug efflux system outer membrane porin [Limnobacter sp. MED105]	391597	679	-	RefSeq, NCBInr	B, B	A003ramics_unmapped_contig_10432_gene_3-partial	Cation/multidrug efflux system outer membrane porin [Limnobacter sp. MED105]	Cation/multidrug efflux system outer membrane porin [Limnobacter sp. MED105]	-	-	B	PF02321.13 OEP
A003ramics_unmapped_contig_10435_gene_1-partial	A003ramics_unmapped_contig_10435	1	509	1	510	+	YP_214422.1	137	Viruses dsDNA viruses;no RNA stage Caudovirales Myoviridae Tevenvirinae T4likevirus unclassified T4-like viruses Prochlorococcus phage P-SSM2	Viruses	putative 5-aminoimidazole-4-carboxamide ribonucleotideformyltransferase/IMP cyclohydrolase	1e-111	339	Bacteria	purine biosynthesis protein purH [Limnobacter sp. MED105]	391597	7e-112	339	Bacteria	purine biosynthesis protein purH [Limnobacter sp. MED105]	391597	339	59.587	RefSeq, NCBInr	B, B	A003ramics_unmapped_contig_10435_gene_1-partial	purine biosynthesis protein purH [Limnobacter sp. MED105]	purine biosynthesis protein purH [Limnobacter sp. MED105]	-	-	B-MV	PF01808.13 AICARFT_IMPCHas
A003ramics_unmapped_contig_10436_gene_1-partial	A003ramics_unmapped_contig_10436	1	281	1	282	-	-	-	-	-	hypothetical protein	3e-59	191	Bacteria	Holliday junction DNA helicase RuvA [Limnobacter sp. MED105]	391597	2e-59	191	Bacteria	Holliday junction DNA helicase RuvA [Limnobacter sp. MED105]	391597	191	-	RefSeq, NCBInr	B, B	A003ramics_unmapped_contig_10436_gene_1-partial	Holliday junction DNA helicase RuvA [Limnobacter sp. MED105]	Holliday junction DNA helicase RuvA [Limnobacter sp. MED105]	-	-	B	PF01330.16 RuvA_N
A003ramics_unmapped_contig_10436_gene_2	A003ramics_unmapped_contig_10436	2	548	345	893	-	-	-	-	-	hypothetical protein	4e-127	367	Bacteria	Holliday junction resolvase [Limnobacter sp. MED105]	391597	3e-127	367	Bacteria	Holliday junction resolvase [Limnobacter sp. MED105]	391597	367	-	RefSeq, NCBInr	B, B	A003ramics_unmapped_contig_10436_gene_2	Holliday junction resolvase [Limnobacter sp. MED105]	Holliday junction resolvase [Limnobacter sp. MED105]	-	-	B	PF02075.12 RuvC
A003ramics_unmapped_contig_10436_gene_3-partial	A003ramics_unmapped_contig_10436	3	317	921	1238	-	YP_214422.1	100	Viruses dsDNA viruses;no RNA stage Caudovirales Myoviridae Tevenvirinae T4likevirus unclassified T4-like viruses Prochlorococcus phage P-SSM2	Viruses	putative 5-aminoimidazole-4-carboxamide ribonucleotideformyltransferase/IMP cyclohydrolase	1e-63	212	Bacteria	purine biosynthesis protein purH [Limnobacter sp. MED105]	391597	8e-64	212	Bacteria	purine biosynthesis protein purH [Limnobacter sp. MED105]	391597	212	52.8302	RefSeq, NCBInr	B, B	A003ramics_unmapped_contig_10436_gene_3-partial	purine biosynthesis protein purH [Limnobacter sp. MED105]	purine biosynthesis protein purH [Limnobacter sp. MED105]	-	-	B-MV	PF01808.13 AICARFT_IMPCHas
A003ramics_unmapped_contig_10437_gene_1-partial	A003ramics_unmapped_contig_10437	1	372	2	374	+	-	-	-	-	hypothetical protein	2e-42	150	Bacteria	two-component system response regulator [Collimonas fungivorans]	158899	9e-83	254	Bacteria	XRE family transcriptional regulator [Limnobacter sp. MED105]	391597	254	-	NCBInr	B	A003ramics_unmapped_contig_10437_gene_1-partial	two-component system response regulator [Collimonas fungivorans]	XRE family transcriptional regulator [Limnobacter sp. MED105]	-	-	B	PF00072.19 Response_reg
A003ramics_unmapped_contig_10439_gene_1-partial	A003ramics_unmapped_contig_10439	1	401	3	404	+	-	-	-	-	hypothetical protein	-	-	-	-	-	-	-	-	-	-	0	-	-	-	A003ramics_unmapped_contig_10439_gene_1-partial	-	-	-	-	-	- -
A003ramics_unmapped_contig_10439_gene_2	A003ramics_unmapped_contig_10439	2	332	401	733	+	-	-	-	-	hypothetical protein	-	-	-	-	-	-	-	-	-	-	0	-	-	-	A003ramics_unmapped_contig_10439_gene_2	-	-	-	-	-	- -
A003ramics_unmapped_contig_10439_gene_3	A003ramics_unmapped_contig_10439	3	377	736	1113	+	-	-	-	-	hypothetical protein	-	-	-	-	-	-	-	-	-	-	0	-	-	-	A003ramics_unmapped_contig_10439_gene_3	-	-	-	-	-	- -
A003ramics_unmapped_contig_10439_gene_4	A003ramics_unmapped_contig_10439	4	851	1110	1961	+	-	-	-	-	hypothetical protein	-	-	-	-	-	-	-	-	-	-	0	-	-	-	A003ramics_unmapped_contig_10439_gene_4	-	-	-	-	-	- -
A003ramics_unmapped_contig_1044_gene_1-partial	A003ramics_unmapped_contig_1044	1	497	66	563	-	-	-	-	-	hypothetical protein	6e-113	334	Bacteria	hypothetical protein [Streptococcus mitis]	28037	5e-113	334	Bacteria	hypothetical protein [Streptococcus mitis]	28037;1415765	334	-	RefSeq, NCBInr	B, B	A003ramics_unmapped_contig_1044_gene_1-partial	hypothetical protein [Streptococcus mitis]	hypothetical protein [Streptococcus mitis]	-	-	B	PF02645.11 DegV
A003ramics_unmapped_contig_10440_gene_1-partial	A003ramics_unmapped_contig_10440	1	1503	3	1506	+	-	-	-	-	hypothetical protein	0.0	805	Bacteria	hypothetical protein [Lactococcus lactis]	1358	0.0	805	Bacteria	Putative uncharacterized protein [Lactococcus lactis]	1358;1137134	805	-	RefSeq, NCBInr	B, B	A003ramics_unmapped_contig_10440_gene_1-partial	hypothetical protein [Lactococcus lactis]	Putative uncharacterized protein [Lactococcus lactis]	-	-	B	PB001954 Pfam-B_1954
A003ramics_unmapped_contig_10441_gene_1-partial	A003ramics_unmapped_contig_10441	1	329	2	331	+	-	-	-	-	hypothetical protein	-	-	-	-	-	-	-	-	-	-	0	-	-	-	A003ramics_unmapped_contig_10441_gene_1-partial	-	-	-	-	-	- -
A003ramics_unmapped_contig_10443_gene_1-partial	A003ramics_unmapped_contig_10443	1	359	2	361	+	YP_008083095.1	58.2	Viruses dsDNA viruses;no RNA stage unclassified dsDNA viruses unclassified archaeal dsDNA viruses Haloviruses Halovirus HSTV-1	Viruses	putative MCM DNA helicase	3e-07	58.2	Viruses	MCM DNA helicase [Halovirus HSTV-1]	1262530	2e-07	58.2	Viruses	MCM DNA helicase [Halovirus HSTV-1]	1262530	58.2	0	MV, RefSeq, NCBInr	V, V, V	A003ramics_unmapped_contig_10443_gene_1-partial	MCM DNA helicase [Halovirus HSTV-1]	MCM DNA helicase [Halovirus HSTV-1]	RefSeg, NCBInr	V	V	- -
A003ramics_unmapped_contig_10443_gene_2-partial	A003ramics_unmapped_contig_10443	2	839	258	1097	+	YP_008083095.1	182	Viruses dsDNA viruses;no RNA stage unclassified dsDNA viruses unclassified archaeal dsDNA viruses Haloviruses Halovirus HSTV-1	Viruses	putative MCM DNA helicase	8e-49	182	Viruses	MCM DNA helicase [Halovirus HSTV-1]	1262530	2e-58	208	Archaea	putative ATPase involved in replication control, Cdc46/Mcm family [Halorubrum sp. J07HR59]	1238428	208	12.5	NCBInr	A	A003ramics_unmapped_contig_10443_gene_2-partial	MCM DNA helicase [Halovirus HSTV-1]	putative ATPase involved in replication control, Cdc46/Mcm family [Halorubrum sp. J07HR59]	RefSeg	V	A-MV	PF00493.18 MCM
A003ramics_unmapped_contig_10445_gene_1-partial	A003ramics_unmapped_contig_10445	1	107	2	109	+	-	-	-	-	hypothetical protein	-	-	-	-	-	-	-	-	-	-	0	-	-	-	A003ramics_unmapped_contig_10445_gene_1-partial	-	-	-	-	-	- -
A003ramics_unmapped_contig_10445_gene_2-partial	A003ramics_unmapped_contig_10445	2	363	219	582	+	YP_006908856.1	77.4	Viruses unclassified phages Escherichia phage KBNP135	Viruses	hypothetical protein	1e-18	90.5	Bacteria	DNA packaging protein [Sinorhizobium meliloti]	382	4e-20	91.3	Bacteria	terminase [Sinorhizobium meliloti]	382;1107881	91.3	15.2245	NCBInr	B	A003ramics_unmapped_contig_10445_gene_2-partial	DNA packaging protein [Sinorhizobium meliloti]	terminase [Sinorhizobium meliloti]	RefSeg, NCBInr	V	Vm	- -
A003ramics_unmapped_contig_10447_gene_1-partial	A003ramics_unmapped_contig_10447	1	266	2	268	+	-	-	-	-	hypothetical protein	6e-40	144	Eukaryota	predicted protein [Aspergillus terreus NIH2624]	341663	4e-40	144	Eukaryota	predicted protein [Aspergillus terreus NIH2624]	341663	144	-	RefSeq, NCBInr	E, E	A003ramics_unmapped_contig_10447_gene_1-partial	predicted protein [Aspergillus terreus NIH2624]	predicted protein [Aspergillus terreus NIH2624]	-	-	E	PF00248.16 Aldo_ket_red
A003ramics_unmapped_contig_10447_gene_2-partial	A003ramics_unmapped_contig_10447	2	74	766	840	-	-	-	-	-	hypothetical protein	-	-	-	-	-	-	-	-	-	-	0	-	-	-	A003ramics_unmapped_contig_10447_gene_2-partial	-	-	-	-	-	- -
A003ramics_unmapped_contig_10449_gene_1	A003ramics_unmapped_contig_10449	1	161	569	730	+	-	-	-	-	hypothetical protein	-	-	-	-	-	3e-22	90.5	Bacteria	hypothetical protein [Bradyrhizobium sp. DFCI-1]	1230476	90.5	-	NCBInr	B	A003ramics_unmapped_contig_10449_gene_1	-	hypothetical protein [Bradyrhizobium sp. DFCI-1]	-	-	B	- -
A003ramics_unmapped_contig_1045_gene_1-partial	A003ramics_unmapped_contig_1045	1	386	3	389	+	-	-	-	-	hypothetical protein	9e-49	168	Bacteria	hypothetical protein [Streptococcus mitis]	28037	7e-49	168	Bacteria	hypothetical protein [Streptococcus mitis]	28037;585204	168	-	RefSeq, NCBInr	B, B	A003ramics_unmapped_contig_1045_gene_1-partial	hypothetical protein [Streptococcus mitis]	hypothetical protein [Streptococcus mitis]	-	-	B	PF10035.4 DUF2179
A003ramics_unmapped_contig_1045_gene_2-partial	A003ramics_unmapped_contig_1045	2	85	404	489	+	-	-	-	-	hypothetical protein	-	-	-	-	-	-	-	-	-	-	0	-	-	-	A003ramics_unmapped_contig_1045_gene_2-partial	-	-	-	-	-	- -
A003ramics_unmapped_contig_10451_gene_1-partial	A003ramics_unmapped_contig_10451	1	59	3	62	+	-	-	-	-	hypothetical protein	-	-	-	-	-	-	-	-	-	-	0	-	-	-	A003ramics_unmapped_contig_10451_gene_1-partial	-	-	-	-	-	- -
A003ramics_unmapped_contig_10451_gene_2	A003ramics_unmapped_contig_10451	2	158	132	290	+	-	-	-	-	hypothetical protein	-	-	-	-	-	-	-	-	-	-	0	-	-	-	A003ramics_unmapped_contig_10451_gene_2	-	-	-	-	-	- -
A003ramics_unmapped_contig_10451_gene_3	A003ramics_unmapped_contig_10451	3	380	570	950	+	YP_004935891.1	79.3	Viruses dsDNA viruses;no RNA stage Caudovirales Siphoviridae unclassified Siphoviridae Gordonia phage GRU1	Viruses	hypothetical protein	3e-20	89.7	Bacteria	hypothetical protein [Opitutaceae bacterium TAV5]	794903	2e-20	89.7	Bacteria	hypothetical protein OPIT5_23290 [Opitutaceae bacterium TAV5]	794903	89.7	11.5942	RefSeq, NCBInr	B, B	A003ramics_unmapped_contig_10451_gene_3	hypothetical protein [Opitutaceae bacterium TAV5]	hypothetical protein OPIT5_23290 [Opitutaceae bacterium TAV5]	-	-	B-MV	- -
A003ramics_unmapped_contig_10451_gene_4	A003ramics_unmapped_contig_10451	4	203	953	1156	+	-	-	-	-	hypothetical protein	0.006	40.4	Viruses	hypothetical protein DSS3P1_07 [Ruegeria phage DSS3-P1]	1555208	0.004	40.4	Viruses	hypothetical protein SDSG_00065 [Silicibacter phage DSS3-P1]	754060	40.4	-	RefSeq, NCBInr	Vp, Vp	A003ramics_unmapped_contig_10451_gene_4	hypothetical protein DSS3P1_07 [Ruegeria phage DSS3-P1]	hypothetical protein SDSG_00065 [Silicibacter phage DSS3-P1]	RefSeg, NCBInr	V	Vp	- -
A003ramics_unmapped_contig_10452_gene_1-partial	A003ramics_unmapped_contig_10452	1	465	1	466	-	-	-	-	-	hypothetical protein	-	-	-	-	-	-	-	-	-	-	0	-	-	-	A003ramics_unmapped_contig_10452_gene_1-partial	-	-	-	-	-	- -
A003ramics_unmapped_contig_10452_gene_2-partial	A003ramics_unmapped_contig_10452	2	383	468	851	-	-	-	-	-	hypothetical protein	-	-	-	-	-	-	-	-	-	-	0	-	-	-	A003ramics_unmapped_contig_10452_gene_2-partial	-	-	-	-	-	- -
A003ramics_unmapped_contig_10453_gene_1-partial	A003ramics_unmapped_contig_10453	1	304	1	305	-	-	-	-	-	hypothetical protein	-	-	-	-	-	-	-	-	-	-	0	-	-	-	A003ramics_unmapped_contig_10453_gene_1-partial	-	-	-	-	-	- -
A003ramics_unmapped_contig_10453_gene_2-partial	A003ramics_unmapped_contig_10453	2	479	271	750	-	-	-	-	-	hypothetical protein	-	-	-	-	-	-	-	-	-	-	0	-	-	-	A003ramics_unmapped_contig_10453_gene_2-partial	-	-	-	-	-	- -
A003ramics_unmapped_contig_10454_gene_1	A003ramics_unmapped_contig_10454	1	323	12	335	-	-	-	-	-	hypothetical protein	3e-62	207	Bacteria	UDP-N-acetylmuramoylalanyl-D-glutamyl-2, 6-diaminopimelate--D-alanyl-D-alanine ligase [Staphylococcus warneri]	1292	2e-62	207	Bacteria	UDP-N-acetylmuramoyl-tripeptide--D-alanyl-D-alanine ligase [Staphylococcus warneri SG1]	1292;1194526	207	-	RefSeq, NCBInr	B, B	A003ramics_unmapped_contig_10454_gene_1	UDP-N-acetylmuramoylalanyl-D-glutamyl-2, 6-diaminopimelate--D-alanyl-D-alanine ligase [Staphylococcus warneri]	UDP-N-acetylmuramoyl-tripeptide--D-alanyl-D-alanine ligase [Staphylococcus warneri SG1]	-	-	B	PF01225.20 Mur_ligase
A003ramics_unmapped_contig_10454_gene_2-partial	A003ramics_unmapped_contig_10454	2	86	351	437	-	-	-	-	-	hypothetical protein	2e-08	56.6	Bacteria	D-alanyl-alanine synthetase A [Staphylococcus warneri]	1292	2e-08	56.6	Bacteria	D-alanyl-alanine synthetase A [Staphylococcus warneri SG1]	1292;1194526	56.6	-	RefSeq, NCBInr	B, B	A003ramics_unmapped_contig_10454_gene_2-partial	D-alanyl-alanine synthetase A [Staphylococcus warneri]	D-alanyl-alanine synthetase A [Staphylococcus warneri SG1]	-	-	B	- -
A003ramics_unmapped_contig_10455_gene_1	A003ramics_unmapped_contig_10455	1	1289	30	1319	+	-	-	-	-	hypothetical protein	-	-	-	-	-	-	-	-	-	-	0	-	-	-	A003ramics_unmapped_contig_10455_gene_1	-	-	-	-	-	- -
A003ramics_unmapped_contig_10456_gene_1-partial	A003ramics_unmapped_contig_10456	1	950	366	1316	-	-	-	-	-	hypothetical protein	-	-	-	-	-	-	-	-	-	-	0	-	-	-	A003ramics_unmapped_contig_10456_gene_1-partial	-	-	-	-	-	- -
A003ramics_unmapped_contig_10459_gene_1-partial	A003ramics_unmapped_contig_10459	1	359	1	360	-	-	-	-	-	hypothetical protein	5e-38	147	Eukaryota	hypothetical protein BAUCODRAFT_61543 [Baudoinia compniacensis UAMH 10762]	717646	4e-38	147	Eukaryota	hypothetical protein BAUCODRAFT_61543 [Baudoinia compniacensis UAMH 10762]	717646	147	-	RefSeq, NCBInr	E, E	A003ramics_unmapped_contig_10459_gene_1-partial	hypothetical protein BAUCODRAFT_61543 [Baudoinia compniacensis UAMH 10762]	hypothetical protein BAUCODRAFT_61543 [Baudoinia compniacensis UAMH 10762]	-	-	E	- -
A003ramics_unmapped_contig_10460_gene_1-partial	A003ramics_unmapped_contig_10460	1	1081	2	1083	+	-	-	-	-	hypothetical protein	0.0	629	Eukaryota	hypothetical protein AUEXF2481DRAFT_9188 [Aureobasidium subglaciale EXF-2481]	1043005	0.0	612	Eukaryota	hypothetical protein BAUCODRAFT_61543 [Baudoinia compniacensis UAMH 10762]	717646	629	-	RefSeq	E	A003ramics_unmapped_contig_10460_gene_1-partial	hypothetical protein AUEXF2481DRAFT_9188 [Aureobasidium subglaciale EXF-2481]	hypothetical protein BAUCODRAFT_61543 [Baudoinia compniacensis UAMH 10762]	-	-	E	PF00916.15 Sulfate_transp
A003ramics_unmapped_contig_10461_gene_1-partial	A003ramics_unmapped_contig_10461	1	592	1	593	-	-	-	-	-	hypothetical protein	4e-139	409	Bacteria	ABC transporter substrate-binding protein [Limnobacter sp. MED105]	391597	3e-139	409	Bacteria	ABC transporter substrate-binding protein [Limnobacter sp. MED105]	391597	409	-	RefSeq, NCBInr	B, B	A003ramics_unmapped_contig_10461_gene_1-partial	ABC transporter substrate-binding protein [Limnobacter sp. MED105]	ABC transporter substrate-binding protein [Limnobacter sp. MED105]	-	-	B	PF09084.6 NMT1
A003ramics_unmapped_contig_10462_gene_1-partial	A003ramics_unmapped_contig_10462	1	248	3	251	+	-	-	-	-	hypothetical protein	-	-	-	-	-	-	-	-	-	-	0	-	-	-	A003ramics_unmapped_contig_10462_gene_1-partial	-	-	-	-	-	PF10934.3 DUF2634
A003ramics_unmapped_contig_10462_gene_2-partial	A003ramics_unmapped_contig_10462	2	238	287	525	+	-	-	-	-	hypothetical protein	-	-	-	-	-	-	-	-	-	-	0	-	-	-	A003ramics_unmapped_contig_10462_gene_2-partial	-	-	-	-	-	- -
A003ramics_unmapped_contig_10463_gene_1-partial	A003ramics_unmapped_contig_10463	1	104	2	106	+	-	-	-	-	hypothetical protein	-	-	-	-	-	-	-	-	-	-	0	-	-	-	A003ramics_unmapped_contig_10463_gene_1-partial	-	-	-	-	-	- -
A003ramics_unmapped_contig_10463_gene_2-partial	A003ramics_unmapped_contig_10463	2	284	115	399	+	-	-	-	-	hypothetical protein	-	-	-	-	-	-	-	-	-	-	0	-	-	-	A003ramics_unmapped_contig_10463_gene_2-partial	-	-	-	-	-	- -
A003ramics_unmapped_contig_10464_gene_1-partial	A003ramics_unmapped_contig_10464	1	454	1	455	-	-	-	-	-	hypothetical protein	-	-	-	-	-	-	-	-	-	-	0	-	-	-	A003ramics_unmapped_contig_10464_gene_1-partial	-	-	-	-	-	- -
A003ramics_unmapped_contig_10464_gene_2-partial	A003ramics_unmapped_contig_10464	2	182	432	614	+	-	-	-	-	hypothetical protein	-	-	-	-	-	-	-	-	-	-	0	-	-	-	A003ramics_unmapped_contig_10464_gene_2-partial	-	-	-	-	-	- -
A003ramics_unmapped_contig_10465_gene_1-partial	A003ramics_unmapped_contig_10465	1	146	478	624	-	-	-	-	-	hypothetical protein	-	-	-	-	-	-	-	-	-	-	0	-	-	-	A003ramics_unmapped_contig_10465_gene_1-partial	-	-	-	-	-	- -
A003ramics_unmapped_contig_10466_gene_1-partial	A003ramics_unmapped_contig_10466	1	89	3	92	+	-	-	-	-	hypothetical protein	-	-	-	-	-	-	-	-	-	-	0	-	-	-	A003ramics_unmapped_contig_10466_gene_1-partial	-	-	-	-	-	- -
A003ramics_unmapped_contig_10466_gene_2-partial	A003ramics_unmapped_contig_10466	2	260	191	451	-	-	-	-	-	hypothetical protein	5e-39	136	Bacteria	hypothetical protein [Bradyrhizobium japonicum]	375	9e-54	179	Bacteria	hypothetical protein [Bradyrhizobium sp. DFCI-1]	1230476	179	-	NCBInr	B	A003ramics_unmapped_contig_10466_gene_2-partial	hypothetical protein [Bradyrhizobium japonicum]	hypothetical protein [Bradyrhizobium sp. DFCI-1]	-	-	B	- -
A003ramics_unmapped_contig_10467_gene_1-partial	A003ramics_unmapped_contig_10467	1	465	1	466	+	YP_223929.1	123	Viruses dsDNA viruses;no RNA stage Caudovirales Siphoviridae Yualikevirus Phage phiJL001	Viruses	putative gp05	5e-30	123	Bacteria	hypothetical protein [Pseudorhodobacter antarcticus]	1077947	8e-31	124	Viruses	hypothetical protein RHEph03_gp023 [Rhizobium phage RHEph03]	1220603	124	0.806452	NCBInr	V	A003ramics_unmapped_contig_10467_gene_1-partial	hypothetical protein [Pseudorhodobacter antarcticus]	hypothetical protein RHEph03_gp023 [Rhizobium phage RHEph03]	NCBInr	V	V	- -
A003ramics_unmapped_contig_10468_gene_1-partial	A003ramics_unmapped_contig_10468	1	77	1	78	-	-	-	-	-	hypothetical protein	-	-	-	-	-	-	-	-	-	-	0	-	-	-	A003ramics_unmapped_contig_10468_gene_1-partial	-	-	-	-	-	- -
A003ramics_unmapped_contig_10468_gene_2	A003ramics_unmapped_contig_10468	2	314	380	694	+	-	-	-	-	hypothetical protein	2e-64	209	Bacteria	hypothetical protein [Limnobacter sp. MED105]	391597	2e-64	209	Bacteria	hypothetical protein [Limnobacter sp. MED105]	391597	209	-	RefSeq, NCBInr	B, B	A003ramics_unmapped_contig_10468_gene_2	hypothetical protein [Limnobacter sp. MED105]	hypothetical protein [Limnobacter sp. MED105]	-	-	B	PB006483 Pfam-B_6483
A003ramics_unmapped_contig_10468_gene_3	A003ramics_unmapped_contig_10468	3	197	758	955	+	-	-	-	-	hypothetical protein	2e-32	124	Bacteria	hypothetical protein [Limnobacter sp. MED105]	391597	1e-32	124	Bacteria	hypothetical protein [Limnobacter sp. MED105]	391597	124	-	RefSeq, NCBInr	B, B	A003ramics_unmapped_contig_10468_gene_3	hypothetical protein [Limnobacter sp. MED105]	hypothetical protein [Limnobacter sp. MED105]	-	-	B	PB006483 Pfam-B_6483
A003ramics_unmapped_contig_10468_gene_4-partial	A003ramics_unmapped_contig_10468	4	254	981	1235	+	-	-	-	-	hypothetical protein	1e-40	143	Bacteria	adenylylsulfate kinase [Limnobacter sp. MED105]	391597	8e-41	143	Bacteria	adenylylsulfate kinase [Limnobacter sp. MED105]	391597	143	-	RefSeq, NCBInr	B, B	A003ramics_unmapped_contig_10468_gene_4-partial	adenylylsulfate kinase [Limnobacter sp. MED105]	adenylylsulfate kinase [Limnobacter sp. MED105]	-	-	B	PF01583.15 APS_kinase
A003ramics_unmapped_contig_10469_gene_1	A003ramics_unmapped_contig_10469	1	1040	159	1199	+	-	-	-	-	hypothetical protein	0.0	692	Bacteria	sugar ABC transporter permease [Propionibacterium acnes]	1747	0.0	692	Bacteria	maltose/maltodextrin ABC transporter [Propionibacterium acnes JCM 18909]	1302241	692	-	RefSeq, NCBInr	B, B	A003ramics_unmapped_contig_10469_gene_1	sugar ABC transporter permease [Propionibacterium acnes]	maltose/maltodextrin ABC transporter [Propionibacterium acnes JCM 18909]	-	-	B	PF00528.17 BPD_transp_1
A003ramics_unmapped_contig_10469_gene_2-partial	A003ramics_unmapped_contig_10469	2	693	1196	1889	+	-	-	-	-	hypothetical protein	2e-164	468	Bacteria	MULTISPECIES: sugar ABC transporter permease [Propionibacterium]	1743	2e-164	468	Bacteria	putative ABC transporter permease protein YurM [Propionibacterium acnes 266]	1743;450748;679195;765064;765065;765067;765070;765071;765074;765075;765077;765078;765082;765086;765089;765093;765097;765098;765112;765113;765120;909952;936047;1005703;1136877;1203631;1234380;1276649	468	-	RefSeq, NCBInr	B, B	A003ramics_unmapped_contig_10469_gene_2-partial	MULTISPECIES: sugar ABC transporter permease [Propionibacterium]	putative ABC transporter permease protein YurM [Propionibacterium acnes 266]	-	-	B	PF00528.17 BPD_transp_1
A003ramics_unmapped_contig_1047_gene_1-partial	A003ramics_unmapped_contig_1047	1	883	1	884	-	-	-	-	-	hypothetical protein	-	-	-	-	-	-	-	-	-	-	0	-	-	-	A003ramics_unmapped_contig_1047_gene_1-partial	-	-	-	-	-	- -
A003ramics_unmapped_contig_1047_gene_2	A003ramics_unmapped_contig_1047	2	521	877	1398	-	-	-	-	-	hypothetical protein	-	-	-	-	-	-	-	-	-	-	0	-	-	-	A003ramics_unmapped_contig_1047_gene_2	-	-	-	-	-	- -
A003ramics_unmapped_contig_1047_gene_3	A003ramics_unmapped_contig_1047	3	692	1410	2102	-	-	-	-	-	hypothetical protein	-	-	-	-	-	-	-	-	-	-	0	-	-	-	A003ramics_unmapped_contig_1047_gene_3	-	-	-	-	-	- -
A003ramics_unmapped_contig_1047_gene_4	A003ramics_unmapped_contig_1047	4	524	2130	2654	-	-	-	-	-	hypothetical protein	-	-	-	-	-	-	-	-	-	-	0	-	-	-	A003ramics_unmapped_contig_1047_gene_4	-	-	-	-	-	- -
A003ramics_unmapped_contig_1047_gene_5-partial	A003ramics_unmapped_contig_1047	5	161	2644	2805	-	-	-	-	-	hypothetical protein	-	-	-	-	-	-	-	-	-	-	0	-	-	-	A003ramics_unmapped_contig_1047_gene_5-partial	-	-	-	-	-	- -
A003ramics_unmapped_contig_10470_gene_1-partial	A003ramics_unmapped_contig_10470	1	185	2	187	+	-	-	-	-	hypothetical protein	3e-22	96.3	Bacteria	hypothetical protein [Teredinibacter turnerae]	2426	-	-	-	-	-	96.3	-	RefSeq	B	A003ramics_unmapped_contig_10470_gene_1-partial	hypothetical protein [Teredinibacter turnerae]	-	-	-	B	- -
A003ramics_unmapped_contig_10472_gene_1-partial	A003ramics_unmapped_contig_10472	1	107	1	108	+	-	-	-	-	hypothetical protein	6e-16	77.0	Bacteria	hypothetical protein [Streptococcus pneumoniae]	1313	2e-15	77.4	Bacteria	conjugal transfer protein TraG [Streptococcus pneumoniae DAR3264]	1272954	77.4	-	NCBInr	B	A003ramics_unmapped_contig_10472_gene_1-partial	hypothetical protein [Streptococcus pneumoniae]	conjugal transfer protein TraG [Streptococcus pneumoniae DAR3264]	-	-	B	- -
A003ramics_unmapped_contig_10472_gene_2	A003ramics_unmapped_contig_10472	2	242	129	371	+	-	-	-	-	hypothetical protein	4e-46	153	Bacteria	MULTISPECIES: membrane protein [Streptococcus]	1301	3e-46	153	Bacteria	hypothetical protein SPCG_1312 [Streptococcus pneumoniae CGSP14]	1301;1313;189423;488223;497738;497739;497980;516950;561276;563038;760748;760763;760765;760770;760772;760784;760798;760806;760809;760814;760823;760839;760885;862966;888808;888818;889201;936581;936587;1000588;1005704;1035187;1073373;1095735;1095737;1114965;1131627;1154815;1156431;1159087;1159093;1159094;1159095;1159096;1159099;1159102;1161415;1161416;1161421;1161422;1163301;1238422;1239789;1272954;…	153	-	RefSeq, NCBInr	B, B	A003ramics_unmapped_contig_10472_gene_2	MULTISPECIES: membrane protein [Streptococcus]	hypothetical protein SPCG_1312 [Streptococcus pneumoniae CGSP14]	-	-	B	PB015858 Pfam-B_15858
A003ramics_unmapped_contig_10476_gene_1-partial	A003ramics_unmapped_contig_10476	1	345	1	346	-	-	-	-	-	hypothetical protein	1e-51	174	Eukaryota	Pc16g13310 [Penicillium rubens Wisconsin 54-1255]	500485	8e-52	174	Eukaryota	Pc16g13310 [Penicillium chrysogenum Wisconsin 54-1255]	500485	174	-	RefSeq, NCBInr	E, E	A003ramics_unmapped_contig_10476_gene_1-partial	Pc16g13310 [Penicillium rubens Wisconsin 54-1255]	Pc16g13310 [Penicillium chrysogenum Wisconsin 54-1255]	-	-	E	- -
A003ramics_unmapped_contig_10476_gene_2-partial	A003ramics_unmapped_contig_10476	2	113	456	569	-	-	-	-	-	hypothetical protein	2e-08	56.2	Eukaryota	Pc16g13310 [Penicillium rubens Wisconsin 54-1255]	500485	2e-08	56.2	Eukaryota	Pc16g13310 [Penicillium chrysogenum Wisconsin 54-1255]	500485	56.2	-	RefSeq, NCBInr	E, E	A003ramics_unmapped_contig_10476_gene_2-partial	Pc16g13310 [Penicillium rubens Wisconsin 54-1255]	Pc16g13310 [Penicillium chrysogenum Wisconsin 54-1255]	-	-	E	- -
A003ramics_unmapped_contig_10478_gene_1-partial	A003ramics_unmapped_contig_10478	1	451	1	452	-	YP_008320389.1	70.9	Viruses dsDNA viruses;no RNA stage Caudovirales unclassified Caudovirales Paenibacillus phage phiIBB_Pl23	Viruses	putative replicative DNA helicase	2e-18	90.5	Bacteria	hypothetical protein [Thermoactinomyces daqus]	1329516	1e-14	79.3	Bacteria	replicative DNA helicase [Bacillus sp. TS-2]	1450694	90.5	21.6575	RefSeq	B	A003ramics_unmapped_contig_10478_gene_1-partial	hypothetical protein [Thermoactinomyces daqus]	replicative DNA helicase [Bacillus sp. TS-2]	-	-	B-MV	PF00772.16 DnaB
A003ramics_unmapped_contig_10479_gene_1	A003ramics_unmapped_contig_10479	1	164	183	347	-	-	-	-	-	hypothetical protein	-	-	-	-	-	-	-	-	-	-	0	-	-	-	A003ramics_unmapped_contig_10479_gene_1	-	-	-	-	-	- -
A003ramics_unmapped_contig_1048_gene_1-partial	A003ramics_unmapped_contig_1048	1	342	1	343	-	-	-	-	-	hypothetical protein	4e-57	201	Eukaryota	hypothetical protein MYCGRDRAFT_50401 [Zymoseptoria tritici IPO323]	336722	3e-57	201	Eukaryota	hypothetical protein MYCGRDRAFT_50401 [Zymoseptoria tritici IPO323]	336722	201	-	RefSeq, NCBInr	E, E	A003ramics_unmapped_contig_1048_gene_1-partial	hypothetical protein MYCGRDRAFT_50401 [Zymoseptoria tritici IPO323]	hypothetical protein MYCGRDRAFT_50401 [Zymoseptoria tritici IPO323]	-	-	E	PF03455.14 dDENN
A003ramics_unmapped_contig_1048_gene_2	A003ramics_unmapped_contig_1048	2	281	1318	1599	+	-	-	-	-	hypothetical protein	-	-	-	-	-	-	-	-	-	-	0	-	-	-	A003ramics_unmapped_contig_1048_gene_2	-	-	-	-	-	- -
A003ramics_unmapped_contig_1048_gene_3	A003ramics_unmapped_contig_1048	3	221	2815	3036	+	-	-	-	-	hypothetical protein	-	-	-	-	-	-	-	-	-	-	0	-	-	-	A003ramics_unmapped_contig_1048_gene_3	-	-	-	-	-	- -
A003ramics_unmapped_contig_1048_gene_4	A003ramics_unmapped_contig_1048	4	200	3665	3865	-	-	-	-	-	hypothetical protein	-	-	-	-	-	-	-	-	-	-	0	-	-	-	A003ramics_unmapped_contig_1048_gene_4	-	-	-	-	-	- -
A003ramics_unmapped_contig_1048_gene_5	A003ramics_unmapped_contig_1048	5	212	4019	4231	+	-	-	-	-	hypothetical protein	-	-	-	-	-	-	-	-	-	-	0	-	-	-	A003ramics_unmapped_contig_1048_gene_5	-	-	-	-	-	- -
A003ramics_unmapped_contig_1048_gene_6	A003ramics_unmapped_contig_1048	6	623	7397	8020	-	-	-	-	-	hypothetical protein	2e-44	161	Eukaryota	hypothetical protein COCSADRAFT_160503 [Bipolaris sorokiniana ND90Pr]	665912	1e-44	161	Eukaryota	hypothetical protein COCSADRAFT_160503 [Bipolaris sorokiniana ND90Pr]	665912	161	-	RefSeq, NCBInr	E, E	A003ramics_unmapped_contig_1048_gene_6	hypothetical protein COCSADRAFT_160503 [Bipolaris sorokiniana ND90Pr]	hypothetical protein COCSADRAFT_160503 [Bipolaris sorokiniana ND90Pr]	-	-	E	- -
A003ramics_unmapped_contig_1048_gene_7	A003ramics_unmapped_contig_1048	7	1049	9176	10225	+	-	-	-	-	hypothetical protein	2e-95	297	Eukaryota	hypothetical protein BAUCODRAFT_68328 [Baudoinia compniacensis UAMH 10762]	717646	1e-117	355	Eukaryota	hypothetical protein DOTSEDRAFT_57626 [Dothistroma septosporum NZE10]	675120	355	-	NCBInr	E	A003ramics_unmapped_contig_1048_gene_7	hypothetical protein BAUCODRAFT_68328 [Baudoinia compniacensis UAMH 10762]	hypothetical protein DOTSEDRAFT_57626 [Dothistroma septosporum NZE10]	-	-	E	- -
A003ramics_unmapped_contig_10480_gene_1-partial	A003ramics_unmapped_contig_10480	1	397	1	398	-	-	-	-	-	hypothetical protein	-	-	-	-	-	-	-	-	-	-	0	-	-	-	A003ramics_unmapped_contig_10480_gene_1-partial	-	-	-	-	-	- -
A003ramics_unmapped_contig_10481_gene_1-partial	A003ramics_unmapped_contig_10481	1	98	352	450	-	-	-	-	-	hypothetical protein	-	-	-	-	-	-	-	-	-	-	0	-	-	-	A003ramics_unmapped_contig_10481_gene_1-partial	-	-	-	-	-	- -
A003ramics_unmapped_contig_10482_gene_1-partial	A003ramics_unmapped_contig_10482	1	179	1	180	-	-	-	-	-	hypothetical protein	-	-	-	-	-	-	-	-	-	-	0	-	-	-	A003ramics_unmapped_contig_10482_gene_1-partial	-	-	-	-	-	- -
A003ramics_unmapped_contig_10482_gene_2	A003ramics_unmapped_contig_10482	2	302	244	546	-	-	-	-	-	hypothetical protein	-	-	-	-	-	-	-	-	-	-	0	-	-	-	A003ramics_unmapped_contig_10482_gene_2	-	-	-	-	-	- -
A003ramics_unmapped_contig_10483_gene_1-partial	A003ramics_unmapped_contig_10483	1	431	79	510	-	-	-	-	-	hypothetical protein	5e-95	291	Bacteria	MULTISPECIES: ATPase [Propionibacterium]	1743	2e-96	286	Bacteria	MoxR-like ATPase [Propionibacterium acnes JCM 18920]	1302244	291	-	RefSeq	B	A003ramics_unmapped_contig_10483_gene_1-partial	MULTISPECIES: ATPase [Propionibacterium]	MoxR-like ATPase [Propionibacterium acnes JCM 18920]	-	-	B	PB000722 Pfam-B_722
A003ramics_unmapped_contig_10484_gene_1	A003ramics_unmapped_contig_10484	1	566	474	1040	+	YP_002302517.1	53.1	Viruses dsDNA viruses;no RNA stage Tectiviridae Tectivirus Bacillus phage AP50	Viruses	putative DNA polymerase	1e-08	63.2	Eukaryota	hypothetical protein ZeamMp022 (mitochondrion) [Zea mays subsp. mays]	381124	6e-09	63.9	Eukaryota	hypothetical protein ZEAMMB73_833402 [Zea mays]	4577	63.9	16.9014	NCBInr	E	A003ramics_unmapped_contig_10484_gene_1	hypothetical protein ZeamMp022 (mitochondrion) [Zea mays subsp. mays]	hypothetical protein ZEAMMB73_833402 [Zea mays]	-	-	E-MV	- -
A003ramics_unmapped_contig_10484_gene_2-partial	A003ramics_unmapped_contig_10484	2	216	1068	1284	+	-	-	-	-	hypothetical protein	-	-	-	-	-	-	-	-	-	-	0	-	-	-	A003ramics_unmapped_contig_10484_gene_2-partial	-	-	-	-	-	- -
A003ramics_unmapped_contig_10486_gene_1-partial	A003ramics_unmapped_contig_10486	1	974	1	975	+	YP_009030581.1	134	Viruses dsDNA viruses;no RNA stage Caudovirales Podoviridae unclassified Podoviridae Pseudomonas phage KPP25	Viruses	hypothetical protein	2e-81	266	Bacteria	hypothetical protein [Mycobacterium chelonae]	1774	2e-42	163	Bacteria	ATPase central domain-containing protein [Ochrobactrum intermedium]	94625;1234597	266	49.6241	RefSeq	B	A003ramics_unmapped_contig_10486_gene_1-partial	hypothetical protein [Mycobacterium chelonae]	ATPase central domain-containing protein [Ochrobactrum intermedium]	-	-	B-MV	PF00004.24 AAA
A003ramics_unmapped_contig_10486_gene_2	A003ramics_unmapped_contig_10486	2	323	1042	1365	+	-	-	-	-	hypothetical protein	-	-	-	-	-	-	-	-	-	-	0	-	-	-	A003ramics_unmapped_contig_10486_gene_2	-	-	-	-	-	- -
A003ramics_unmapped_contig_10486_gene_3-partial	A003ramics_unmapped_contig_10486	3	170	1358	1528	+	-	-	-	-	hypothetical protein	-	-	-	-	-	-	-	-	-	-	0	-	-	-	A003ramics_unmapped_contig_10486_gene_3-partial	-	-	-	-	-	- -
A003ramics_unmapped_contig_10488_gene_1-partial	A003ramics_unmapped_contig_10488	1	1073	63	1136	+	NP_612842.1	65.9	Viruses dsDNA viruses;no RNA stage Caudovirales Siphoviridae unclassified Siphoviridae Clostridium phage phi3626	Viruses	putative tape-measure protein	3e-60	213	Bacteria	hypothetical protein [Micromonospora chokoriensis]	356851	8e-41	157	Bacteria	hypothetical protein [Salinispora arenicola]	168697	213	69.061	RefSeq	B	A003ramics_unmapped_contig_10488_gene_1-partial	hypothetical protein [Micromonospora chokoriensis]	hypothetical protein [Salinispora arenicola]	-	-	B-MV	- -
A003ramics_unmapped_contig_10489_gene_1-partial	A003ramics_unmapped_contig_10489	1	894	3	897	+	-	-	-	-	hypothetical protein	5e-46	171	Bacteria	group 1 glycosyl transferase [Anaeromyxobacter sp. Fw109-5]	404589	4e-46	171	Bacteria	group 1 glycosyl transferase [Anaeromyxobacter sp. Fw109-5]	404589	171	-	RefSeq, NCBInr	B, B	A003ramics_unmapped_contig_10489_gene_1-partial	group 1 glycosyl transferase [Anaeromyxobacter sp. Fw109-5]	group 1 glycosyl transferase [Anaeromyxobacter sp. Fw109-5]	-	-	B	PF13692.1 Glyco_trans_1_4
A003ramics_unmapped_contig_1049_gene_1-partial	A003ramics_unmapped_contig_1049	1	130	1	131	-	-	-	-	-	hypothetical protein	-	-	-	-	-	-	-	-	-	-	0	-	-	-	A003ramics_unmapped_contig_1049_gene_1-partial	-	-	-	-	-	- -
A003ramics_unmapped_contig_10492_gene_1-partial	A003ramics_unmapped_contig_10492	1	320	1	321	+	-	-	-	-	hypothetical protein	3e-65	206	Bacteria	ADP-ribose pyrophosphatase [Dolosigranulum pigrum]	29394	3e-65	206	Bacteria	ADP-ribose pyrophosphatase [Dolosigranulum pigrum]	29394;883103	206	-	RefSeq, NCBInr	B, B	A003ramics_unmapped_contig_10492_gene_1-partial	ADP-ribose pyrophosphatase [Dolosigranulum pigrum]	ADP-ribose pyrophosphatase [Dolosigranulum pigrum]	-	-	B	PF00293.23 NUDIX
A003ramics_unmapped_contig_10492_gene_2	A003ramics_unmapped_contig_10492	2	194	314	508	+	-	-	-	-	hypothetical protein	7e-35	123	Bacteria	hypothetical protein [Dolosigranulum pigrum]	29394	5e-35	123	Bacteria	hypothetical protein [Dolosigranulum pigrum]	29394;883103	123	-	RefSeq, NCBInr	B, B	A003ramics_unmapped_contig_10492_gene_2	hypothetical protein [Dolosigranulum pigrum]	hypothetical protein [Dolosigranulum pigrum]	-	-	B	- -
A003ramics_unmapped_contig_10492_gene_3-partial	A003ramics_unmapped_contig_10492	3	330	520	850	+	-	-	-	-	hypothetical protein	1e-69	219	Bacteria	5'-methylthioadenosine/S-adenosylhomocysteine nucleosidase [Dolosigranulum pigrum]	29394	9e-70	219	Bacteria	5'-methylthioadenosine/S-adenosylhomocysteine nucleosidase [Dolosigranulum pigrum]	29394;883103	219	-	RefSeq, NCBInr	B, B	A003ramics_unmapped_contig_10492_gene_3-partial	5'-methylthioadenosine/S-adenosylhomocysteine nucleosidase [Dolosigranulum pigrum]	5'-methylthioadenosine/S-adenosylhomocysteine nucleosidase [Dolosigranulum pigrum]	-	-	B	PF01048.15 PNP_UDP_1
A003ramics_unmapped_contig_10494_gene_1-partial	A003ramics_unmapped_contig_10494	1	86	1	87	-	-	-	-	-	hypothetical protein	-	-	-	-	-	-	-	-	-	-	0	-	-	-	A003ramics_unmapped_contig_10494_gene_1-partial	-	-	-	-	-	- -
A003ramics_unmapped_contig_10494_gene_2-partial	A003ramics_unmapped_contig_10494	2	251	86	337	+	-	-	-	-	hypothetical protein	-	-	-	-	-	-	-	-	-	-	0	-	-	-	A003ramics_unmapped_contig_10494_gene_2-partial	-	-	-	-	-	- -
A003ramics_unmapped_contig_10495_gene_1-partial	A003ramics_unmapped_contig_10495	1	432	1	433	-	YP_007348968.1	182	Viruses dsDNA viruses;no RNA stage Caudovirales Myoviridae unclassified Myoviridae Edwardsiella phage MSW-3	Viruses	putative helicase	2e-51	182	Viruses	putative helicase [Edwardsiella phage MSW-3]	1264700	1e-51	182	Viruses	putative helicase [Edwardsiella phage MSW-3]	1264700	182	0	MV, RefSeq, NCBInr	V, V, V	A003ramics_unmapped_contig_10495_gene_1-partial	putative helicase [Edwardsiella phage MSW-3]	putative helicase [Edwardsiella phage MSW-3]	RefSeg, NCBInr	V	V	PF00271.26 Helicase_C
A003ramics_unmapped_contig_10496_gene_1-partial	A003ramics_unmapped_contig_10496	1	388	63	451	+	YP_001552302.1	91.3	Viruses dsDNA viruses;no RNA stage Caudovirales Podoviridae unclassified Podoviridae Thalassomonas phage BA3	Viruses	hypothetical protein	1e-19	91.3	Viruses	hypothetical protein BA3_0033 [Thalassomonas phage BA3]	469660	9e-20	91.3	Viruses	hypothetical protein BA3_0033 [Thalassomonas phage BA3]	469660	91.3	0	MV, RefSeq, NCBInr	V, V, V	A003ramics_unmapped_contig_10496_gene_1-partial	hypothetical protein BA3_0033 [Thalassomonas phage BA3]	hypothetical protein BA3_0033 [Thalassomonas phage BA3]	RefSeg, NCBInr	V	V	- -
A003ramics_unmapped_contig_10497_gene_1-partial	A003ramics_unmapped_contig_10497	1	369	1	370	-	YP_009009737.1	89.7	Viruses dsDNA viruses;no RNA stage Caudovirales Podoviridae unclassified Podoviridae Vibrio phage PVA1	Viruses	putative ERF family protein	3e-19	89.7	Viruses	ERF family protein [Vibrio phage PVA1]	1461743	2e-19	89.7	Viruses	ERF family protein [Vibrio phage PVA1]	1461743	89.7	0	MV, RefSeq, NCBInr	V, V, V	A003ramics_unmapped_contig_10497_gene_1-partial	ERF family protein [Vibrio phage PVA1]	ERF family protein [Vibrio phage PVA1]	RefSeg, NCBInr	V	V	PF04404.7 ERF
A003ramics_unmapped_contig_10498_gene_1-partial	A003ramics_unmapped_contig_10498	1	206	1	207	-	YP_001949839.1	60.5	Viruses dsDNA viruses;no RNA stage Caudovirales Siphoviridae unclassified Siphoviridae Staphylococcus phage phiMR25	Viruses	putative terminase small subunit	2e-14	73.2	Bacteria	terminase [Lactococcus garvieae]	1363	2e-31	117	Bacteria	hypothetical protein [Paenibacillus sp. Aloe-11]	1050222	117	48.2906	NCBInr	B	A003ramics_unmapped_contig_10498_gene_1-partial	terminase [Lactococcus garvieae]	hypothetical protein [Paenibacillus sp. Aloe-11]	RefSeg	V	Vm	PF03592.11 Terminase_2
A003ramics_unmapped_contig_105_gene_1-partial	A003ramics_unmapped_contig_105	1	344	1	345	+	-	-	-	-	hypothetical protein	-	-	-	-	-	-	-	-	-	-	0	-	-	-	A003ramics_unmapped_contig_105_gene_1-partial	-	-	-	-	-	- -
A003ramics_unmapped_contig_105_gene_2-partial	A003ramics_unmapped_contig_105	2	164	355	519	+	-	-	-	-	hypothetical protein	-	-	-	-	-	-	-	-	-	-	0	-	-	-	A003ramics_unmapped_contig_105_gene_2-partial	-	-	-	-	-	- -
A003ramics_unmapped_contig_1050_gene_1-partial	A003ramics_unmapped_contig_1050	1	233	87	320	+	-	-	-	-	hypothetical protein	-	-	-	-	-	-	-	-	-	-	0	-	-	-	A003ramics_unmapped_contig_1050_gene_1-partial	-	-	-	-	-	- -
A003ramics_unmapped_contig_10500_gene_1-partial	A003ramics_unmapped_contig_10500	1	756	3	759	+	YP_009099063.1	134	Viruses dsDNA viruses;no RNA stage Caudovirales Myoviridae Spounavirinae Spounalikevirus unclassified SPO1-like viruses Bacillus phage CP-51	Viruses	putative major capsid protein	1e-32	134	Viruses	putative major capsid protein [Bacillus phage CP-51]	1391188	9e-33	133	Viruses	major capsid protein [Bacillus phage JL]	1296655;1296656	134	0	MV, RefSeq	V, V	A003ramics_unmapped_contig_10500_gene_1-partial	putative major capsid protein [Bacillus phage CP-51]	major capsid protein [Bacillus phage JL]	RefSeg, NCBInr	V	V	- -
A003ramics_unmapped_contig_10501_gene_1-partial	A003ramics_unmapped_contig_10501	1	86	1	87	-	-	-	-	-	hypothetical protein	-	-	-	-	-	-	-	-	-	-	0	-	-	-	A003ramics_unmapped_contig_10501_gene_1-partial	-	-	-	-	-	- -
A003ramics_unmapped_contig_10501_gene_2	A003ramics_unmapped_contig_10501	2	362	77	439	-	YP_002117624.1	68.9	Viruses dsDNA viruses;no RNA stage Caudovirales Siphoviridae unclassified Siphoviridae Rhizobium phage 16-3	Viruses	putative p066	3e-12	69.3	Viruses	p066 [Rhizobium phage 16-3]	10704	3e-15	75.5	Bacteria	restriction alleviation protein, Lar family [Hyphomicrobium denitrificans ATCC 51888]	53399;582899	75.5	8.74172	NCBInr	B	A003ramics_unmapped_contig_10501_gene_2	p066 [Rhizobium phage 16-3]	restriction alleviation protein, Lar family [Hyphomicrobium denitrificans ATCC 51888]	RefSeg	V	B-MV	PF14354.1 Lar_restr_allev
A003ramics_unmapped_contig_10502_gene_1-partial	A003ramics_unmapped_contig_10502	1	113	1	114	+	-	-	-	-	hypothetical protein	6e-14	73.9	Bacteria	excinuclease ABC subunit B [Propionibacterium acnes]	1747	1e-15	73.2	Bacteria	excinuclease ABC subunit B [Propionibacterium acnes JCM 18909]	1302241	73.9	-	RefSeq	B	A003ramics_unmapped_contig_10502_gene_1-partial	excinuclease ABC subunit B [Propionibacterium acnes]	excinuclease ABC subunit B [Propionibacterium acnes JCM 18909]	-	-	B	- -
A003ramics_unmapped_contig_10502_gene_2-partial	A003ramics_unmapped_contig_10502	2	440	302	742	+	YP_006987746.1	57	Viruses dsDNA viruses;no RNA stage Caudovirales Podoviridae Phieco32likevirus unclassified Phieco32likevirus Cronobacter phage vB_CsaP_GAP52	Viruses	hypothetical protein	5e-95	289	Bacteria	tellurium resistance protein TerC [Propionibacterium acnes]	1747	2e-94	287	Bacteria	TerC family integral membrane protein [Propionibacterium acnes ATCC 11828]	1743;679194;765061;765079;765080;765084;765101;765105;765121;1091045;1203574;1203575;1226748	289	80.2768	RefSeq	B	A003ramics_unmapped_contig_10502_gene_2-partial	tellurium resistance protein TerC [Propionibacterium acnes]	TerC family integral membrane protein [Propionibacterium acnes ATCC 11828]	-	-	B-MV	PF03741.11 TerC
A003ramics_unmapped_contig_10506_gene_1-partial	A003ramics_unmapped_contig_10506	1	484	1	485	-	-	-	-	-	hypothetical protein	8e-112	330	Bacteria	glutamine amidotransferase [Streptococcus mitis]	28037	6e-112	330	Bacteria	putative glutamine amidotransferase [Streptococcus mitis]	28037;1239793	330	-	RefSeq, NCBInr	B, B	A003ramics_unmapped_contig_10506_gene_1-partial	glutamine amidotransferase [Streptococcus mitis]	putative glutamine amidotransferase [Streptococcus mitis]	-	-	B	PF07685.9 GATase_3
A003ramics_unmapped_contig_10507_gene_1	A003ramics_unmapped_contig_10507	1	203	32	235	-	-	-	-	-	hypothetical protein	-	-	-	-	-	-	-	-	-	-	0	-	-	-	A003ramics_unmapped_contig_10507_gene_1	-	-	-	-	-	PF09723.5 CxxC_CxxC_SSSS
A003ramics_unmapped_contig_10508_gene_1-partial	A003ramics_unmapped_contig_10508	1	290	286	576	-	-	-	-	-	hypothetical protein	3e-29	115	Eukaryota	ras guanine nucleotide exchange factor, partial [Zymoseptoria tritici IPO323]	336722	2e-29	115	Eukaryota	ras guanine nucleotide exchange factor, partial [Zymoseptoria tritici IPO323]	336722	115	-	RefSeq, NCBInr	E, E	A003ramics_unmapped_contig_10508_gene_1-partial	ras guanine nucleotide exchange factor, partial [Zymoseptoria tritici IPO323]	ras guanine nucleotide exchange factor, partial [Zymoseptoria tritici IPO323]	-	-	E	- -
A003ramics_unmapped_contig_10509_gene_1-partial	A003ramics_unmapped_contig_10509	1	137	1	138	+	-	-	-	-	hypothetical protein	-	-	-	-	-	-	-	-	-	-	0	-	-	-	A003ramics_unmapped_contig_10509_gene_1-partial	-	-	-	-	-	- -
A003ramics_unmapped_contig_1051_gene_1-partial	A003ramics_unmapped_contig_1051	1	231	87	318	+	-	-	-	-	hypothetical protein	-	-	-	-	-	-	-	-	-	-	0	-	-	-	A003ramics_unmapped_contig_1051_gene_1-partial	-	-	-	-	-	- -
A003ramics_unmapped_contig_10510_gene_1	A003ramics_unmapped_contig_10510	1	149	104	253	-	-	-	-	-	hypothetical protein	1e-24	96.3	Bacteria	MULTISPECIES: metallothionein [Staphylococcus]	1279	1e-24	96.3	Bacteria	metallothionein 2-related protein [Staphylococcus epidermidis RP62A]	1279;176279;979209;1155132;1155134;1155135;1213731;1388003	96.3	-	RefSeq, NCBInr	B, B	A003ramics_unmapped_contig_10510_gene_1	MULTISPECIES: metallothionein [Staphylococcus]	metallothionein 2-related protein [Staphylococcus epidermidis RP62A]	-	-	B	- -
A003ramics_unmapped_contig_10510_gene_2-partial	A003ramics_unmapped_contig_10510	2	80	308	388	-	-	-	-	-	hypothetical protein	-	-	-	-	-	-	-	-	-	-	0	-	-	-	A003ramics_unmapped_contig_10510_gene_2-partial	-	-	-	-	-	- -
A003ramics_unmapped_contig_10511_gene_1-partial	A003ramics_unmapped_contig_10511	1	783	1	784	-	-	-	-	-	hypothetical protein	1e-180	519	Bacteria	hypothetical protein [Streptomyces sp. AcH 505]	352211	4e-41	160	Bacteria	aminotransferase [SAR324 cluster bacterium SCGC AAA001-C10]	913329	519	-	RefSeq	B	A003ramics_unmapped_contig_10511_gene_1-partial	hypothetical protein [Streptomyces sp. AcH 505]	aminotransferase [SAR324 cluster bacterium SCGC AAA001-C10]	-	-	B	PF00501.23 AMP-binding
A003ramics_unmapped_contig_10512_gene_1-partial	A003ramics_unmapped_contig_10512	1	1226	1	1227	+	YP_008853789.1	390	Viruses dsDNA viruses;no RNA stage Caudovirales Podoviridae unclassified Podoviridae Ralstonia phage RSK1	Viruses	putative capsid protein	2e-148	440	Bacteria	hypothetical protein [Acinetobacter nosocomialis]	106654	1e-148	440	Bacteria	hypothetical protein [Acinetobacter nosocomialis]	106654	440	11.3636	RefSeq, NCBInr	B, B	A003ramics_unmapped_contig_10512_gene_1-partial	hypothetical protein [Acinetobacter nosocomialis]	hypothetical protein [Acinetobacter nosocomialis]	-	-	Vm	PF11651.3 P22_CoatProtein
A003ramics_unmapped_contig_10512_gene_2-partial	A003ramics_unmapped_contig_10512	2	161	1278	1439	+	-	-	-	-	hypothetical protein	-	-	-	-	-	-	-	-	-	-	0	-	-	-	A003ramics_unmapped_contig_10512_gene_2-partial	-	-	-	-	-	- -
A003ramics_unmapped_contig_10513_gene_1-partial	A003ramics_unmapped_contig_10513	1	299	1	300	+	-	-	-	-	hypothetical protein	-	-	-	-	-	-	-	-	-	-	0	-	-	-	A003ramics_unmapped_contig_10513_gene_1-partial	-	-	-	-	-	- -
A003ramics_unmapped_contig_10513_gene_2-partial	A003ramics_unmapped_contig_10513	2	183	294	477	+	-	-	-	-	hypothetical protein	-	-	-	-	-	-	-	-	-	-	0	-	-	-	A003ramics_unmapped_contig_10513_gene_2-partial	-	-	-	-	-	- -
A003ramics_unmapped_contig_10514_gene_1-partial	A003ramics_unmapped_contig_10514	1	65	429	494	-	-	-	-	-	hypothetical protein	-	-	-	-	-	-	-	-	-	-	0	-	-	-	A003ramics_unmapped_contig_10514_gene_1-partial	-	-	-	-	-	- -
A003ramics_unmapped_contig_10515_gene_1-partial	A003ramics_unmapped_contig_10515	1	554	1	555	+	YP_004061459.1	56.6	Viruses dsDNA viruses;no RNA stage Phycodnaviridae Prasinovirus unclassified Prasinovirus Bathycoccus sp. RCC1105 virus BpV Bathycoccus sp. RCC1105 virus BpV1	Viruses	hypothetical protein	3e-38	139	Bacteria	hypothetical protein [Hymenobacter sp. AT01-02]	1571877	1e-32	127	Bacteria	hypothetical protein Hsw_0730 [Hymenobacter swuensis DY53]	1227739	139	59.2806	RefSeq	B	A003ramics_unmapped_contig_10515_gene_1-partial	hypothetical protein [Hymenobacter sp. AT01-02]	hypothetical protein Hsw_0730 [Hymenobacter swuensis DY53]	-	-	B-MV	PF00132.19 Hexapep
A003ramics_unmapped_contig_10515_gene_2-partial	A003ramics_unmapped_contig_10515	2	290	552	842	+	-	-	-	-	hypothetical protein	-	-	-	-	-	-	-	-	-	-	0	-	-	-	A003ramics_unmapped_contig_10515_gene_2-partial	-	-	-	-	-	- -
A003ramics_unmapped_contig_10516_gene_1-partial	A003ramics_unmapped_contig_10516	1	518	2	520	+	-	-	-	-	hypothetical protein	-	-	-	-	-	-	-	-	-	-	0	-	-	-	A003ramics_unmapped_contig_10516_gene_1-partial	-	-	-	-	-	- -
A003ramics_unmapped_contig_10517_gene_1-partial	A003ramics_unmapped_contig_10517	1	753	3	756	+	-	-	-	-	hypothetical protein	2e-179	518	Bacteria	membrane protein [Haemophilus parainfluenzae]	729	2e-179	517	Bacteria	membrane protein [Haemophilus parainfluenzae]	729;1095746	518	-	RefSeq	B	A003ramics_unmapped_contig_10517_gene_1-partial	membrane protein [Haemophilus parainfluenzae]	membrane protein [Haemophilus parainfluenzae]	-	-	B	PF01103.18 Bac_surface_Ag
A003ramics_unmapped_contig_10518_gene_1	A003ramics_unmapped_contig_10518	1	272	18	290	+	-	-	-	-	hypothetical protein	2e-56	180	Bacteria	MULTISPECIES: 30S ribosomal protein S15 [Bacillales]	1385	1e-57	182	Bacteria	30S ribosomal protein S15 [Brevibacillus sp. CF112]	1144311	182	-	NCBInr	B	A003ramics_unmapped_contig_10518_gene_1	MULTISPECIES: 30S ribosomal protein S15 [Bacillales]	30S ribosomal protein S15 [Brevibacillus sp. CF112]	-	-	B	PF00312.17 Ribosomal_S15
A003ramics_unmapped_contig_10518_gene_2-partial	A003ramics_unmapped_contig_10518	2	368	556	924	+	-	-	-	-	hypothetical protein	5e-78	255	Bacteria	polyribonucleotide nucleotidyltransferase [Brevibacillus agri]	51101	1e-82	251	Bacteria	polyribonucleotide nucleotidyltransferase [Brevibacillus agri]	51101;1246477	255	-	RefSeq	B	A003ramics_unmapped_contig_10518_gene_2-partial	polyribonucleotide nucleotidyltransferase [Brevibacillus agri]	polyribonucleotide nucleotidyltransferase [Brevibacillus agri]	-	-	B	PF01138.16 RNase_PH
A003ramics_unmapped_contig_10519_gene_1-partial	A003ramics_unmapped_contig_10519	1	753	1	754	-	-	-	-	-	hypothetical protein	-	-	-	-	-	-	-	-	-	-	0	-	-	-	A003ramics_unmapped_contig_10519_gene_1-partial	-	-	-	-	-	- -
A003ramics_unmapped_contig_10520_gene_1-partial	A003ramics_unmapped_contig_10520	1	352	1	353	-	-	-	-	-	hypothetical protein	2e-12	73.2	Eukaryota	hypothetical protein AUEXF2481DRAFT_4209 [Aureobasidium subglaciale EXF-2481]	1043005	1e-12	73.2	Eukaryota	hypothetical protein DOTSEDRAFT_128198 [Dothistroma septosporum NZE10]	675120	73.2	-	RefSeq, NCBInr	E, E	A003ramics_unmapped_contig_10520_gene_1-partial	hypothetical protein AUEXF2481DRAFT_4209 [Aureobasidium subglaciale EXF-2481]	hypothetical protein DOTSEDRAFT_128198 [Dothistroma septosporum NZE10]	-	-	E	PB005149 Pfam-B_5149
A003ramics_unmapped_contig_10521_gene_1-partial	A003ramics_unmapped_contig_10521	1	308	2	310	+	NP_077550.1	83.2	Viruses dsDNA viruses;no RNA stage Phycodnaviridae Phaeovirus Ectocarpus siliculosus virus 1	Viruses	putative EsV-1-65	2e-58	203	Bacteria	PAS domain-containing two-component system sensor histidine kinase/response regulator [Limnobacter sp. MED105]	391597	2e-58	203	Bacteria	Signal transduction histidine kinase [Limnobacter sp. MED105]	391597	203	59.0148	RefSeq, NCBInr	B, B	A003ramics_unmapped_contig_10521_gene_1-partial	PAS domain-containing two-component system sensor histidine kinase/response regulator [Limnobacter sp. MED105]	Signal transduction histidine kinase [Limnobacter sp. MED105]	-	-	B-MV	PF02518.21 HATPase_c
A003ramics_unmapped_contig_10523_gene_1	A003ramics_unmapped_contig_10523	1	332	80	412	-	-	-	-	-	hypothetical protein	-	-	-	-	-	-	-	-	-	-	0	-	-	-	A003ramics_unmapped_contig_10523_gene_1	-	-	-	-	-	- -
A003ramics_unmapped_contig_10525_gene_1-partial	A003ramics_unmapped_contig_10525	1	1497	1	1498	-	-	-	-	-	hypothetical protein	0.0	925	Eukaryota	glycoside hydrolase family 13 glycosyltransferase family 5 protein [Pseudocercospora fijiensis CIRAD86]	383855	0.0	925	Eukaryota	glycoside hydrolase family 13 glycosyltransferase family 5 protein [Pseudocercospora fijiensis CIRAD86]	383855	925	-	RefSeq, NCBInr	E, E	A003ramics_unmapped_contig_10525_gene_1-partial	glycoside hydrolase family 13 glycosyltransferase family 5 protein [Pseudocercospora fijiensis CIRAD86]	glycoside hydrolase family 13 glycosyltransferase family 5 protein [Pseudocercospora fijiensis CIRAD86]	-	-	E	PF08323.6 Glyco_transf_5
A003ramics_unmapped_contig_10526_gene_1-partial	A003ramics_unmapped_contig_10526	1	431	3	434	+	NP_077550.1	60.8	Viruses dsDNA viruses;no RNA stage Phycodnaviridae Phaeovirus Ectocarpus siliculosus virus 1	Viruses	putative EsV-1-65	4e-87	271	Bacteria	hypothetical protein [Limnobacter sp. MED105]	391597	2e-87	271	Bacteria	Heavy metal sensor kinase, partial [Limnobacter sp. MED105]	391597	271	77.5646	RefSeq, NCBInr	B, B	A003ramics_unmapped_contig_10526_gene_1-partial	hypothetical protein [Limnobacter sp. MED105]	Heavy metal sensor kinase, partial [Limnobacter sp. MED105]	-	-	B-MV	PF02518.21 HATPase_c
A003ramics_unmapped_contig_10526_gene_2-partial	A003ramics_unmapped_contig_10526	2	176	470	646	-	-	-	-	-	hypothetical protein	-	-	-	-	-	-	-	-	-	-	0	-	-	-	A003ramics_unmapped_contig_10526_gene_2-partial	-	-	-	-	-	- -
A003ramics_unmapped_contig_10531_gene_1-partial	A003ramics_unmapped_contig_10531	1	920	3	923	+	-	-	-	-	hypothetical protein	-	-	-	-	-	-	-	-	-	-	0	-	-	-	A003ramics_unmapped_contig_10531_gene_1-partial	-	-	-	-	-	- -
A003ramics_unmapped_contig_10531_gene_2-partial	A003ramics_unmapped_contig_10531	2	262	920	1182	+	-	-	-	-	hypothetical protein	-	-	-	-	-	-	-	-	-	-	0	-	-	-	A003ramics_unmapped_contig_10531_gene_2-partial	-	-	-	-	-	- -
A003ramics_unmapped_contig_10532_gene_1-partial	A003ramics_unmapped_contig_10532	1	170	287	457	-	-	-	-	-	hypothetical protein	-	-	-	-	-	-	-	-	-	-	0	-	-	-	A003ramics_unmapped_contig_10532_gene_1-partial	-	-	-	-	-	- -
A003ramics_unmapped_contig_10534_gene_1-partial	A003ramics_unmapped_contig_10534	1	173	1	174	+	-	-	-	-	hypothetical protein	-	-	-	-	-	-	-	-	-	-	0	-	-	-	A003ramics_unmapped_contig_10534_gene_1-partial	-	-	-	-	-	- -
A003ramics_unmapped_contig_10537_gene_1	A003ramics_unmapped_contig_10537	1	143	273	416	-	-	-	-	-	hypothetical protein	-	-	-	-	-	-	-	-	-	-	0	-	-	-	A003ramics_unmapped_contig_10537_gene_1	-	-	-	-	-	- -
A003ramics_unmapped_contig_10539_gene_1-partial	A003ramics_unmapped_contig_10539	1	437	4	441	+	-	-	-	-	hypothetical protein	2e-93	285	Bacteria	fructose 1,6-bisphosphatase [Limnobacter sp. MED105]	391597	2e-93	285	Bacteria	fructose-1 6-bisphosphatase [Limnobacter sp. MED105]	391597	285	-	RefSeq, NCBInr	B, B	A003ramics_unmapped_contig_10539_gene_1-partial	fructose 1,6-bisphosphatase [Limnobacter sp. MED105]	fructose-1 6-bisphosphatase [Limnobacter sp. MED105]	-	-	B	PF00316.15 FBPase
A003ramics_unmapped_contig_1054_gene_1-partial	A003ramics_unmapped_contig_1054	1	77	1	78	+	-	-	-	-	hypothetical protein	-	-	-	-	-	-	-	-	-	-	0	-	-	-	A003ramics_unmapped_contig_1054_gene_1-partial	-	-	-	-	-	- -
A003ramics_unmapped_contig_1054_gene_2	A003ramics_unmapped_contig_1054	2	125	843	968	+	-	-	-	-	hypothetical protein	0.001	43.9	Viruses	replication-associated protein [Dragonfly larvae associated circular virus-1]	1454021	0.0003	44.7	Viruses	hypothetical protein [uncultured marine virus]	186617	44.7	-	NCBInr	Vp	A003ramics_unmapped_contig_1054_gene_2	replication-associated protein [Dragonfly larvae associated circular virus-1]	hypothetical protein [uncultured marine virus]	RefSeg, NCBInr	V	Vp	- -
A003ramics_unmapped_contig_1054_gene_3-partial	A003ramics_unmapped_contig_1054	3	68	1718	1786	+	-	-	-	-	hypothetical protein	-	-	-	-	-	-	-	-	-	-	0	-	-	-	A003ramics_unmapped_contig_1054_gene_3-partial	-	-	-	-	-	- -
A003ramics_unmapped_contig_10540_gene_1-partial	A003ramics_unmapped_contig_10540	1	140	188	328	+	-	-	-	-	hypothetical protein	6e-23	94.7	Bacteria	multidrug transporter [Rothia mucilaginosa]	43675	6e-23	95.5	Bacteria	cation/multidrug efflux pump [Rothia mucilaginosa DY-18]	43675;680646	95.5	-	NCBInr	B	A003ramics_unmapped_contig_10540_gene_1-partial	multidrug transporter [Rothia mucilaginosa]	cation/multidrug efflux pump [Rothia mucilaginosa DY-18]	-	-	B	- -
A003ramics_unmapped_contig_10541_gene_1-partial	A003ramics_unmapped_contig_10541	1	636	3	639	+	-	-	-	-	hypothetical protein	1e-149	434	Bacteria	peptidase T [Streptococcus pneumoniae]	1313	1e-150	436	Bacteria	peptidase T [Streptococcus mitis]	28037;1340484	436	-	NCBInr	B	A003ramics_unmapped_contig_10541_gene_1-partial	peptidase T [Streptococcus pneumoniae]	peptidase T [Streptococcus mitis]	-	-	B	PF07687.9 M20_dimer
A003ramics_unmapped_contig_10542_gene_1-partial	A003ramics_unmapped_contig_10542	1	657	1	658	-	-	-	-	-	hypothetical protein	7e-36	143	Bacteria	hypothetical protein [Geovibrio sp. L21-Ace-BES]	1304888	5e-36	143	Bacteria	hypothetical protein [Geovibrio sp. L21-Ace-BES]	1304888	143	-	RefSeq, NCBInr	B, B	A003ramics_unmapped_contig_10542_gene_1-partial	hypothetical protein [Geovibrio sp. L21-Ace-BES]	hypothetical protein [Geovibrio sp. L21-Ace-BES]	-	-	B	PF01973.13 MAF_flag10
A003ramics_unmapped_contig_10543_gene_1-partial	A003ramics_unmapped_contig_10543	1	86	2	88	+	-	-	-	-	hypothetical protein	-	-	-	-	-	-	-	-	-	-	0	-	-	-	A003ramics_unmapped_contig_10543_gene_1-partial	-	-	-	-	-	- -
A003ramics_unmapped_contig_10543_gene_2-partial	A003ramics_unmapped_contig_10543	2	140	200	340	-	-	-	-	-	hypothetical protein	-	-	-	-	-	-	-	-	-	-	0	-	-	-	A003ramics_unmapped_contig_10543_gene_2-partial	-	-	-	-	-	- -
A003ramics_unmapped_contig_10544_gene_1-partial	A003ramics_unmapped_contig_10544	1	365	496	861	-	-	-	-	-	hypothetical protein	2e-79	244	Bacteria	hypothetical protein [Corynebacterium pseudodiphtheriticum]	37637	1e-79	244	Bacteria	hypothetical protein [Corynebacterium pseudodiphtheriticum]	37637;1381111	244	-	RefSeq, NCBInr	B, B	A003ramics_unmapped_contig_10544_gene_1-partial	hypothetical protein [Corynebacterium pseudodiphtheriticum]	hypothetical protein [Corynebacterium pseudodiphtheriticum]	-	-	B	PF01497.13 Peripla_BP_2
A003ramics_unmapped_contig_10546_gene_1-partial	A003ramics_unmapped_contig_10546	1	506	1	507	+	YP_008239685.1	67	Viruses dsDNA viruses;no RNA stage Caudovirales Podoviridae unclassified Podoviridae Vibrio phage VPMS1	Viruses	putative DNA ligase	7e-14	76.6	Bacteria	hypothetical protein [Uliginosibacterium gangwonense]	392736	5e-14	76.6	Bacteria	hypothetical protein [Uliginosibacterium gangwonense]	392736	76.6	12.5326	RefSeq, NCBInr	B, B	A003ramics_unmapped_contig_10546_gene_1-partial	hypothetical protein [Uliginosibacterium gangwonense]	hypothetical protein [Uliginosibacterium gangwonense]	-	-	B-MV	PF01068.16 DNA_ligase_A_M
A003ramics_unmapped_contig_10547_gene_1-partial	A003ramics_unmapped_contig_10547	1	246	1	247	-	-	-	-	-	hypothetical protein	2e-49	164	Bacteria	Fe-S-oxidoreductase [Streptococcus sp. oral taxon 071]	712630	1e-49	164	Bacteria	Fe-S-oxidoreductase [Streptococcus sp. oral taxon 071]	712630;864570	164	-	RefSeq, NCBInr	B, B	A003ramics_unmapped_contig_10547_gene_1-partial	Fe-S-oxidoreductase [Streptococcus sp. oral taxon 071]	Fe-S-oxidoreductase [Streptococcus sp. oral taxon 071]	-	-	B	- -
A003ramics_unmapped_contig_10547_gene_2-partial	A003ramics_unmapped_contig_10547	2	452	382	834	-	-	-	-	-	hypothetical protein	3e-104	307	Bacteria	hypothetical protein [Streptococcus pneumoniae]	1313	2e-104	308	Bacteria	phosphoenolpyruvate-protein phosphotransferase [Streptococcus pneumoniae]	1313;1238422	308	-	NCBInr	B	A003ramics_unmapped_contig_10547_gene_2-partial	hypothetical protein [Streptococcus pneumoniae]	phosphoenolpyruvate-protein phosphotransferase [Streptococcus pneumoniae]	-	-	B	PF02896.13 PEP-utilizers_C
A003ramics_unmapped_contig_10549_gene_1-partial	A003ramics_unmapped_contig_10549	1	223	1	224	-	-	-	-	-	hypothetical protein	-	-	-	-	-	-	-	-	-	-	0	-	-	-	A003ramics_unmapped_contig_10549_gene_1-partial	-	-	-	-	-	- -
A003ramics_unmapped_contig_10549_gene_2-partial	A003ramics_unmapped_contig_10549	2	161	166	327	-	-	-	-	-	hypothetical protein	-	-	-	-	-	-	-	-	-	-	0	-	-	-	A003ramics_unmapped_contig_10549_gene_2-partial	-	-	-	-	-	- -
A003ramics_unmapped_contig_10550_gene_1-partial	A003ramics_unmapped_contig_10550	1	362	36	398	+	-	-	-	-	hypothetical protein	4e-82	250	Bacteria	transcription termination/antitermination factor NusG [Limnobacter sp. MED105]	391597	3e-82	250	Bacteria	transcription antitermination protein NusG [Limnobacter sp. MED105]	391597	250	-	RefSeq, NCBInr	B, B	A003ramics_unmapped_contig_10550_gene_1-partial	transcription termination/antitermination factor NusG [Limnobacter sp. MED105]	transcription antitermination protein NusG [Limnobacter sp. MED105]	-	-	B	PF02357.14 NusG
A003ramics_unmapped_contig_10552_gene_1-partial	A003ramics_unmapped_contig_10552	1	212	1	213	-	-	-	-	-	hypothetical protein	9e-35	134	Bacteria	hypothetical protein, partial [Propionibacterium acnes]	1747	2e-37	132	Bacteria	hypothetical protein JCM18918_3131 [Propionibacterium acnes JCM 18918]	1302243	134	-	RefSeq	B	A003ramics_unmapped_contig_10552_gene_1-partial	hypothetical protein, partial [Propionibacterium acnes]	hypothetical protein JCM18918_3131 [Propionibacterium acnes JCM 18918]	-	-	B	PB002658 Pfam-B_2658
A003ramics_unmapped_contig_10552_gene_2	A003ramics_unmapped_contig_10552	2	275	213	488	-	-	-	-	-	hypothetical protein	9e-42	151	Bacteria	type IV secretion protein Rhs [Propionibacterium acnes]	1747	7e-42	151	Bacteria	type IV secretion protein Rhs [Propionibacterium acnes]	1747;765061;765079;765080;765084;765101	151	-	RefSeq, NCBInr	B, B	A003ramics_unmapped_contig_10552_gene_2	type IV secretion protein Rhs [Propionibacterium acnes]	type IV secretion protein Rhs [Propionibacterium acnes]	-	-	B	PB002658 Pfam-B_2658
A003ramics_unmapped_contig_10553_gene_1	A003ramics_unmapped_contig_10553	1	182	579	761	+	-	-	-	-	hypothetical protein	-	-	-	-	-	-	-	-	-	-	0	-	-	-	A003ramics_unmapped_contig_10553_gene_1	-	-	-	-	-	- -
A003ramics_unmapped_contig_10554_gene_1-partial	A003ramics_unmapped_contig_10554	1	215	3	218	+	-	-	-	-	hypothetical protein	9e-41	149	Bacteria	inosine-5-monophosphate dehydrogenase [Limnobacter sp. MED105]	391597	7e-41	149	Bacteria	inosine 5'-monophosphate dehydrogenase [Limnobacter sp. MED105]	391597	149	-	RefSeq, NCBInr	B, B	A003ramics_unmapped_contig_10554_gene_1-partial	inosine-5-monophosphate dehydrogenase [Limnobacter sp. MED105]	inosine 5'-monophosphate dehydrogenase [Limnobacter sp. MED105]	-	-	B	PF00478.20 IMPDH
A003ramics_unmapped_contig_10554_gene_2-partial	A003ramics_unmapped_contig_10554	2	504	215	719	+	-	-	-	-	hypothetical protein	4e-109	326	Bacteria	hypothetical protein [Limnobacter sp. MED105]	391597	3e-109	326	Bacteria	hypothetical protein [Limnobacter sp. MED105]	391597	326	-	RefSeq, NCBInr	B, B	A003ramics_unmapped_contig_10554_gene_2-partial	hypothetical protein [Limnobacter sp. MED105]	hypothetical protein [Limnobacter sp. MED105]	-	-	B	PF01590.21 GAF
A003ramics_unmapped_contig_10555_gene_1-partial	A003ramics_unmapped_contig_10555	1	496	2	498	+	YP_006488692.1	89	Viruses dsDNA viruses;no RNA stage Caudovirales Siphoviridae unclassified Siphoviridae Bacillus phage BtCS33	Viruses	putative cell division FtsK/SpoIIIE protein	1e-39	149	Bacteria	hypothetical protein [Halobacillus sp. BBL2006]	1543706	1e-35	137	Bacteria	cell division protein FtsK [Bacillus boroniphilus JCM 21738]	1294265	149	40.2685	RefSeq	B	A003ramics_unmapped_contig_10555_gene_1-partial	hypothetical protein [Halobacillus sp. BBL2006]	cell division protein FtsK [Bacillus boroniphilus JCM 21738]	-	-	B-MV	PF01580.13 FtsK_SpoIIIE
A003ramics_unmapped_contig_10556_gene_1-partial	A003ramics_unmapped_contig_10556	1	588	1	589	-	-	-	-	-	hypothetical protein	6e-134	404	Bacteria	methylmalonyl-CoA mutase [Propionibacterium acnes]	1747	3e-137	405	Bacteria	methylmalonyl-CoA mutase [Propionibacterium acnes]	1747;765063	405	-	NCBInr	B	A003ramics_unmapped_contig_10556_gene_1-partial	methylmalonyl-CoA mutase [Propionibacterium acnes]	methylmalonyl-CoA mutase [Propionibacterium acnes]	-	-	B	PF01642.17 MM_CoA_mutase
A003ramics_unmapped_contig_10557_gene_1-partial	A003ramics_unmapped_contig_10557	1	362	1	363	-	-	-	-	-	hypothetical protein	2e-17	87.4	Eukaryota	hypothetical protein BAUCODRAFT_85556 [Baudoinia compniacensis UAMH 10762]	717646	2e-17	87.4	Eukaryota	hypothetical protein BAUCODRAFT_85556 [Baudoinia compniacensis UAMH 10762]	717646	87.4	-	RefSeq, NCBInr	E, E	A003ramics_unmapped_contig_10557_gene_1-partial	hypothetical protein BAUCODRAFT_85556 [Baudoinia compniacensis UAMH 10762]	hypothetical protein BAUCODRAFT_85556 [Baudoinia compniacensis UAMH 10762]	-	-	E	PB013353 Pfam-B_13353
A003ramics_unmapped_contig_10560_gene_1-partial	A003ramics_unmapped_contig_10560	1	412	1	413	-	-	-	-	-	hypothetical protein	2e-48	174	Eukaryota	hypothetical protein MYCGRDRAFT_67804 [Zymoseptoria tritici IPO323]	336722	2e-48	174	Eukaryota	hypothetical protein MYCGRDRAFT_67804 [Zymoseptoria tritici IPO323]	336722	174	-	RefSeq, NCBInr	E, E	A003ramics_unmapped_contig_10560_gene_1-partial	hypothetical protein MYCGRDRAFT_67804 [Zymoseptoria tritici IPO323]	hypothetical protein MYCGRDRAFT_67804 [Zymoseptoria tritici IPO323]	-	-	E	PF00743.14 FMO-like
A003ramics_unmapped_contig_10562_gene_1-partial	A003ramics_unmapped_contig_10562	1	605	2	607	+	-	-	-	-	hypothetical protein	2e-138	398	Bacteria	glutathione S-transferase [Limnobacter sp. MED105]	391597	1e-138	398	Bacteria	glutathione S-transferase [Limnobacter sp. MED105]	391597	398	-	RefSeq, NCBInr	B, B	A003ramics_unmapped_contig_10562_gene_1-partial	glutathione S-transferase [Limnobacter sp. MED105]	glutathione S-transferase [Limnobacter sp. MED105]	-	-	B	PF02798.15 GST_N
A003ramics_unmapped_contig_10563_gene_1-partial	A003ramics_unmapped_contig_10563	1	800	3	803	+	-	-	-	-	hypothetical protein	2e-87	283	Eukaryota	hypothetical protein W97_07013 [Coniosporium apollinis CBS 100218]	1168221	9e-93	296	Eukaryota	Glycoside hydrolase subgroup catalytic core [Macrophomina phaseolina MS6]	1126212	296	-	NCBInr	E	A003ramics_unmapped_contig_10563_gene_1-partial	hypothetical protein W97_07013 [Coniosporium apollinis CBS 100218]	Glycoside hydrolase subgroup catalytic core [Macrophomina phaseolina MS6]	-	-	E	- -
A003ramics_unmapped_contig_10564_gene_1-partial	A003ramics_unmapped_contig_10564	1	422	2	424	+	-	-	-	-	hypothetical protein	-	-	-	-	-	-	-	-	-	-	0	-	-	-	A003ramics_unmapped_contig_10564_gene_1-partial	-	-	-	-	-	- -
A003ramics_unmapped_contig_10565_gene_1	A003ramics_unmapped_contig_10565	1	158	200	358	-	-	-	-	-	hypothetical protein	-	-	-	-	-	-	-	-	-	-	0	-	-	-	A003ramics_unmapped_contig_10565_gene_1	-	-	-	-	-	- -
A003ramics_unmapped_contig_10566_gene_1-partial	A003ramics_unmapped_contig_10566	1	159	1	160	-	-	-	-	-	hypothetical protein	-	-	-	-	-	-	-	-	-	-	0	-	-	-	A003ramics_unmapped_contig_10566_gene_1-partial	-	-	-	-	-	- -
A003ramics_unmapped_contig_10567_gene_1-partial	A003ramics_unmapped_contig_10567	1	470	1	471	+	-	-	-	-	hypothetical protein	-	-	-	-	-	-	-	-	-	-	0	-	-	-	A003ramics_unmapped_contig_10567_gene_1-partial	-	-	-	-	-	- -
A003ramics_unmapped_contig_10568_gene_1-partial	A003ramics_unmapped_contig_10568	1	786	1	787	-	-	-	-	-	hypothetical protein	0.0	553	Bacteria	restriction endonuclease [Streptococcus thermophilus]	1308	0.0	553	Bacteria	type II restriction-modification system restriction subunit [Streptococcus thermophilus LMG 18311]	1308;264199	553	-	RefSeq, NCBInr	B, B	A003ramics_unmapped_contig_10568_gene_1-partial	restriction endonuclease [Streptococcus thermophilus]	type II restriction-modification system restriction subunit [Streptococcus thermophilus LMG 18311]	-	-	B	- -
A003ramics_unmapped_contig_10569_gene_1-partial	A003ramics_unmapped_contig_10569	1	915	2	917	+	-	-	-	-	hypothetical protein	-	-	-	-	-	-	-	-	-	-	0	-	-	-	A003ramics_unmapped_contig_10569_gene_1-partial	-	-	-	-	-	- -
A003ramics_unmapped_contig_1057_gene_1-partial	A003ramics_unmapped_contig_1057	1	428	1	429	-	-	-	-	-	hypothetical protein	3e-08	58.5	Bacteria	hypothetical protein [Corynebacterium sp. JCB]	1414719	0.11	40.0	Viruses	hypothetical protein [uncultured marine virus]	186617	58.5	-	RefSeq	B	A003ramics_unmapped_contig_1057_gene_1-partial	hypothetical protein [Corynebacterium sp. JCB]	hypothetical protein [uncultured marine virus]	NCBInr	V	B	- -
A003ramics_unmapped_contig_1057_gene_2	A003ramics_unmapped_contig_1057	2	275	362	637	-	-	-	-	-	hypothetical protein	-	-	-	-	-	-	-	-	-	-	0	-	-	-	A003ramics_unmapped_contig_1057_gene_2	-	-	-	-	-	- -
A003ramics_unmapped_contig_1057_gene_3-partial	A003ramics_unmapped_contig_1057	3	218	628	846	-	-	-	-	-	hypothetical protein	-	-	-	-	-	-	-	-	-	-	0	-	-	-	A003ramics_unmapped_contig_1057_gene_3-partial	-	-	-	-	-	- -
A003ramics_unmapped_contig_10570_gene_1	A003ramics_unmapped_contig_10570	1	278	208	486	+	-	-	-	-	hypothetical protein	2e-56	192	Eukaryota	Pc18g06000 [Penicillium rubens Wisconsin 54-1255]	500485	1e-56	192	Eukaryota	Pc18g06000 [Penicillium chrysogenum Wisconsin 54-1255]	500485	192	-	RefSeq, NCBInr	E, E	A003ramics_unmapped_contig_10570_gene_1	Pc18g06000 [Penicillium rubens Wisconsin 54-1255]	Pc18g06000 [Penicillium chrysogenum Wisconsin 54-1255]	-	-	E	PF02887.11 PK_C
A003ramics_unmapped_contig_10571_gene_1-partial	A003ramics_unmapped_contig_10571	1	587	2	589	+	-	-	-	-	hypothetical protein	-	-	-	-	-	-	-	-	-	-	0	-	-	-	A003ramics_unmapped_contig_10571_gene_1-partial	-	-	-	-	-	- -
A003ramics_unmapped_contig_10571_gene_2-partial	A003ramics_unmapped_contig_10571	2	224	550	774	-	-	-	-	-	hypothetical protein	-	-	-	-	-	1e-05	49.7	Bacteria	methylase [Calescamantes bacterium JGI 0000106-G12]	1130329	49.7	-	NCBInr	B	A003ramics_unmapped_contig_10571_gene_2-partial	-	methylase [Calescamantes bacterium JGI 0000106-G12]	-	-	B	- -
A003ramics_unmapped_contig_10572_gene_1-partial	A003ramics_unmapped_contig_10572	1	575	2	577	+	-	-	-	-	hypothetical protein	6e-33	128	Bacteria	hypothetical protein [Bdellovibrio exovorus]	453816	5e-33	128	Bacteria	hypothetical protein A11Q_1770 [Bdellovibrio exovorus JSS]	453816;1184267	128	-	RefSeq, NCBInr	B, B	A003ramics_unmapped_contig_10572_gene_1-partial	hypothetical protein [Bdellovibrio exovorus]	hypothetical protein A11Q_1770 [Bdellovibrio exovorus JSS]	-	-	B	PF04402.9 SIMPL
A003ramics_unmapped_contig_10572_gene_2-partial	A003ramics_unmapped_contig_10572	2	79	595	674	+	-	-	-	-	hypothetical protein	-	-	-	-	-	-	-	-	-	-	0	-	-	-	A003ramics_unmapped_contig_10572_gene_2-partial	-	-	-	-	-	- -
A003ramics_unmapped_contig_10573_gene_1-partial	A003ramics_unmapped_contig_10573	1	332	2	334	+	-	-	-	-	hypothetical protein	-	-	-	-	-	-	-	-	-	-	0	-	-	-	A003ramics_unmapped_contig_10573_gene_1-partial	-	-	-	-	-	- -
A003ramics_unmapped_contig_10573_gene_2-partial	A003ramics_unmapped_contig_10573	2	65	500	565	+	-	-	-	-	hypothetical protein	-	-	-	-	-	-	-	-	-	-	0	-	-	-	A003ramics_unmapped_contig_10573_gene_2-partial	-	-	-	-	-	- -
A003ramics_unmapped_contig_10575_gene_1-partial	A003ramics_unmapped_contig_10575	1	236	3	239	+	-	-	-	-	hypothetical protein	3e-45	159	Eukaryota	hypothetical protein MYCFIDRAFT_51857 [Pseudocercospora fijiensis CIRAD86]	383855	2e-45	159	Eukaryota	hypothetical protein MYCFIDRAFT_51857 [Pseudocercospora fijiensis CIRAD86]	383855	159	-	RefSeq, NCBInr	E, E	A003ramics_unmapped_contig_10575_gene_1-partial	hypothetical protein MYCFIDRAFT_51857 [Pseudocercospora fijiensis CIRAD86]	hypothetical protein MYCFIDRAFT_51857 [Pseudocercospora fijiensis CIRAD86]	-	-	E	- -
A003ramics_unmapped_contig_10576_gene_1-partial	A003ramics_unmapped_contig_10576	1	341	3	344	+	YP_008857930.1	65.1	Viruses dsDNA viruses;no RNA stage Caudovirales Siphoviridae unclassified Siphoviridae Arthrobacter phage vB_ArS-ArV2	Viruses	hypothetical protein	2e-15	78.6	Bacteria	hypothetical protein [Bifidobacterium kashiwanohense]	630129	6e-15	77.0	Bacteria	uncharacterized protein [Bifidobacterium pseudocatenulatum CAG:263]	1263060	78.6	17.1756	RefSeq	B	A003ramics_unmapped_contig_10576_gene_1-partial	hypothetical protein [Bifidobacterium kashiwanohense]	uncharacterized protein [Bifidobacterium pseudocatenulatum CAG:263]	-	-	B-MV	- -
A003ramics_unmapped_contig_10579_gene_1	A003ramics_unmapped_contig_10579	1	464	229	693	-	-	-	-	-	hypothetical protein	-	-	-	-	-	-	-	-	-	-	0	-	-	-	A003ramics_unmapped_contig_10579_gene_1	-	-	-	-	-	- -
A003ramics_unmapped_contig_1058_gene_1-partial	A003ramics_unmapped_contig_1058	1	899	1	900	+	-	-	-	-	hypothetical protein	8e-21	103	Bacteria	hypothetical protein [Xenococcus sp. PCC 7305]	102125	6e-21	103	Bacteria	hypothetical protein [Xenococcus sp. PCC 7305]	102125	103	-	RefSeq, NCBInr	B, B	A003ramics_unmapped_contig_1058_gene_1-partial	hypothetical protein [Xenococcus sp. PCC 7305]	hypothetical protein [Xenococcus sp. PCC 7305]	-	-	B	- -
A003ramics_unmapped_contig_10580_gene_1-partial	A003ramics_unmapped_contig_10580	1	807	1	808	-	-	-	-	-	hypothetical protein	1e-115	373	Eukaryota	hypothetical protein BAUCODRAFT_192422 [Baudoinia compniacensis UAMH 10762]	717646	8e-116	373	Eukaryota	hypothetical protein BAUCODRAFT_192422 [Baudoinia compniacensis UAMH 10762]	717646	373	-	RefSeq, NCBInr	E, E	A003ramics_unmapped_contig_10580_gene_1-partial	hypothetical protein BAUCODRAFT_192422 [Baudoinia compniacensis UAMH 10762]	hypothetical protein BAUCODRAFT_192422 [Baudoinia compniacensis UAMH 10762]	-	-	E	PB000440 Pfam-B_440
A003ramics_unmapped_contig_10582_gene_1-partial	A003ramics_unmapped_contig_10582	1	248	2	250	+	-	-	-	-	hypothetical protein	7e-49	169	Bacteria	tyrosine recombinase XerS [Lactococcus lactis]	1358	5e-49	169	Bacteria	site-specific tyrosine recombinase XerS [Lactococcus lactis subsp. cremoris MG1363]	1358;416870;746361;1295826	169	-	RefSeq, NCBInr	B, B	A003ramics_unmapped_contig_10582_gene_1-partial	tyrosine recombinase XerS [Lactococcus lactis]	site-specific tyrosine recombinase XerS [Lactococcus lactis subsp. cremoris MG1363]	-	-	B	- -
A003ramics_unmapped_contig_10582_gene_2-partial	A003ramics_unmapped_contig_10582	2	365	219	584	-	-	-	-	-	hypothetical protein	2e-62	206	Bacteria	tyrosine recombinase XerS [Lactococcus lactis]	1358	1e-62	206	Bacteria	site-specific tyrosine recombinase XerS [Lactococcus lactis subsp. cremoris MG1363]	1358;416870;746361;1295826	206	-	RefSeq, NCBInr	B, B	A003ramics_unmapped_contig_10582_gene_2-partial	tyrosine recombinase XerS [Lactococcus lactis]	site-specific tyrosine recombinase XerS [Lactococcus lactis subsp. cremoris MG1363]	-	-	Vm	PF00589.17 Phage_integrase
A003ramics_unmapped_contig_10584_gene_1-partial	A003ramics_unmapped_contig_10584	1	330	1	331	-	-	-	-	-	hypothetical protein	-	-	-	-	-	-	-	-	-	-	0	-	-	-	A003ramics_unmapped_contig_10584_gene_1-partial	-	-	-	-	-	- -
A003ramics_unmapped_contig_10586_gene_1-partial	A003ramics_unmapped_contig_10586	1	350	1	351	-	-	-	-	-	hypothetical protein	1e-33	131	Bacteria	hypothetical protein [Methyloversatilis discipulorum]	1119528	6e-65	214	Bacteria	hypothetical protein [Limnobacter sp. MED105]	391597	214	-	NCBInr	B	A003ramics_unmapped_contig_10586_gene_1-partial	hypothetical protein [Methyloversatilis discipulorum]	hypothetical protein [Limnobacter sp. MED105]	-	-	B	- -
A003ramics_unmapped_contig_10587_gene_1-partial	A003ramics_unmapped_contig_10587	1	802	1	803	-	-	-	-	-	hypothetical protein	-	-	-	-	-	-	-	-	-	-	0	-	-	-	A003ramics_unmapped_contig_10587_gene_1-partial	-	-	-	-	-	- -
A003ramics_unmapped_contig_10588_gene_1-partial	A003ramics_unmapped_contig_10588	1	74	3	77	+	-	-	-	-	hypothetical protein	-	-	-	-	-	-	-	-	-	-	0	-	-	-	A003ramics_unmapped_contig_10588_gene_1-partial	-	-	-	-	-	- -
A003ramics_unmapped_contig_10589_gene_1-partial	A003ramics_unmapped_contig_10589	1	233	1	234	-	-	-	-	-	hypothetical protein	-	-	-	-	-	-	-	-	-	-	0	-	-	-	A003ramics_unmapped_contig_10589_gene_1-partial	-	-	-	-	-	- -
A003ramics_unmapped_contig_10589_gene_2	A003ramics_unmapped_contig_10589	2	347	403	750	-	YP_008858477.1	54.3	Viruses dsDNA viruses;no RNA stage Caudovirales Siphoviridae unclassified Siphoviridae Mycobacterium phage Artemis2UCLA	Viruses	hypothetical protein	2e-14	75.1	Bacteria	hypothetical protein [Acidovorax delafieldii]	47920	2e-14	75.1	Bacteria	hypothetical protein [Acidovorax delafieldii]	47920;573060	75.1	27.6964	RefSeq, NCBInr	B, B	A003ramics_unmapped_contig_10589_gene_2	hypothetical protein [Acidovorax delafieldii]	hypothetical protein [Acidovorax delafieldii]	-	-	B-MV	- -
A003ramics_unmapped_contig_10589_gene_3	A003ramics_unmapped_contig_10589	3	239	726	965	-	-	-	-	-	hypothetical protein	-	-	-	-	-	-	-	-	-	-	0	-	-	-	A003ramics_unmapped_contig_10589_gene_3	-	-	-	-	-	- -
A003ramics_unmapped_contig_10589_gene_4-partial	A003ramics_unmapped_contig_10589	4	152	1032	1184	-	YP_007007729.1	65.1	Viruses dsDNA viruses;no RNA stage Caudovirales Myoviridae unclassified Myoviridae Aeromonas phage vB_AsaM-56	Viruses	putative NinG recombination protein	2e-11	65.1	Viruses	putative NinG recombination protein [Aeromonas phage vB_AsaM-56]	1127514	1e-11	65.1	Viruses	putative NinG recombination protein [Aeromonas phage vB_AsaM-56]	1127514	65.1	0	MV, RefSeq, NCBInr	V, V, V	A003ramics_unmapped_contig_10589_gene_4-partial	putative NinG recombination protein [Aeromonas phage vB_AsaM-56]	putative NinG recombination protein [Aeromonas phage vB_AsaM-56]	RefSeg, NCBInr	V	V	PF05766.7 NinG
A003ramics_unmapped_contig_1059_gene_1-partial	A003ramics_unmapped_contig_1059	1	347	1	348	-	-	-	-	-	hypothetical protein	-	-	-	-	-	-	-	-	-	-	0	-	-	-	A003ramics_unmapped_contig_1059_gene_1-partial	-	-	-	-	-	- -
A003ramics_unmapped_contig_1059_gene_2	A003ramics_unmapped_contig_1059	2	482	335	817	-	-	-	-	-	hypothetical protein	1e-13	75.1	Bacteria	hypothetical protein [Nafulsella turpanensis]	1265690	8e-14	75.1	Bacteria	hypothetical protein [Nafulsella turpanensis]	1265690	75.1	-	RefSeq, NCBInr	B, B	A003ramics_unmapped_contig_1059_gene_2	hypothetical protein [Nafulsella turpanensis]	hypothetical protein [Nafulsella turpanensis]	-	-	B	PB000057 Pfam-B_57
A003ramics_unmapped_contig_1059_gene_3	A003ramics_unmapped_contig_1059	3	629	810	1439	-	-	-	-	-	hypothetical protein	2e-05	53.1	N/A	hypothetical protein [Candidatus Achromatium palustre]	1662188	0.0001	50.4	Bacteria	hypothetical protein [Leptolyngbya boryana]	1184	53.1	-	RefSeq	N/A	A003ramics_unmapped_contig_1059_gene_3	hypothetical protein [Candidatus Achromatium palustre]	hypothetical protein [Leptolyngbya boryana]	-	-	-	- -
A003ramics_unmapped_contig_1059_gene_4	A003ramics_unmapped_contig_1059	4	299	1429	1728	-	-	-	-	-	hypothetical protein	-	-	-	-	-	-	-	-	-	-	0	-	-	-	A003ramics_unmapped_contig_1059_gene_4	-	-	-	-	-	- -
A003ramics_unmapped_contig_10592_gene_1-partial	A003ramics_unmapped_contig_10592	1	1102	1	1103	-	-	-	-	-	hypothetical protein	-	-	-	-	-	-	-	-	-	-	0	-	-	-	A003ramics_unmapped_contig_10592_gene_1-partial	-	-	-	-	-	- -
A003ramics_unmapped_contig_10592_gene_2-partial	A003ramics_unmapped_contig_10592	2	485	1116	1601	-	-	-	-	-	hypothetical protein	-	-	-	-	-	-	-	-	-	-	0	-	-	-	A003ramics_unmapped_contig_10592_gene_2-partial	-	-	-	-	-	- -
A003ramics_unmapped_contig_10593_gene_1-partial	A003ramics_unmapped_contig_10593	1	500	3	503	+	-	-	-	-	hypothetical protein	3e-101	316	Bacteria	AsmA [Limnobacter sp. MED105]	391597	2e-101	316	Bacteria	AsmA [Limnobacter sp. MED105]	391597	316	-	RefSeq, NCBInr	B, B	A003ramics_unmapped_contig_10593_gene_1-partial	AsmA [Limnobacter sp. MED105]	AsmA [Limnobacter sp. MED105]	-	-	B	PF05170.9 AsmA
A003ramics_unmapped_contig_10594_gene_1	A003ramics_unmapped_contig_10594	1	404	294	698	-	-	-	-	-	hypothetical protein	2e-16	80.9	Eukaryota	hypothetical protein AUEXF2481DRAFT_44951 [Aureobasidium subglaciale EXF-2481]	1043005	2e-10	64.3	Eukaryota	hypothetical protein COCHEDRAFT_1192459 [Bipolaris maydis C5]	665024;701091	80.9	-	RefSeq	E	A003ramics_unmapped_contig_10594_gene_1	hypothetical protein AUEXF2481DRAFT_44951 [Aureobasidium subglaciale EXF-2481]	hypothetical protein COCHEDRAFT_1192459 [Bipolaris maydis C5]	-	-	E	- -
A003ramics_unmapped_contig_10595_gene_1-partial	A003ramics_unmapped_contig_10595	1	273	1	274	-	-	-	-	-	hypothetical protein	-	-	-	-	-	-	-	-	-	-	0	-	-	-	A003ramics_unmapped_contig_10595_gene_1-partial	-	-	-	-	-	- -
A003ramics_unmapped_contig_10595_gene_2-partial	A003ramics_unmapped_contig_10595	2	317	294	611	-	-	-	-	-	hypothetical protein	-	-	-	-	-	-	-	-	-	-	0	-	-	-	A003ramics_unmapped_contig_10595_gene_2-partial	-	-	-	-	-	- -
A003ramics_unmapped_contig_10596_gene_1-partial	A003ramics_unmapped_contig_10596	1	529	2	531	+	YP_009015442.1	55.8	Viruses dsDNA viruses;no RNA stage Caudovirales Myoviridae unassigned Myoviridae Bacillus phage G	Viruses	putative gp139	5e-111	346	Bacteria	phosphoenolpyruvate synthase [Limnobacter sp. MED105]	391597	3e-111	345	Bacteria	phosphoenolpyruvate synthase [Limnobacter sp. MED105]	391597	346	83.8728	RefSeq	B	A003ramics_unmapped_contig_10596_gene_1-partial	phosphoenolpyruvate synthase [Limnobacter sp. MED105]	phosphoenolpyruvate synthase [Limnobacter sp. MED105]	-	-	B-MV	PF01326.14 PPDK_N
A003ramics_unmapped_contig_10597_gene_1	A003ramics_unmapped_contig_10597	1	326	69	395	-	-	-	-	-	hypothetical protein	-	-	-	-	-	-	-	-	-	-	0	-	-	-	A003ramics_unmapped_contig_10597_gene_1	-	-	-	-	-	- -
A003ramics_unmapped_contig_10597_gene_2	A003ramics_unmapped_contig_10597	2	326	1459	1785	+	-	-	-	-	hypothetical protein	3e-65	211	Eukaryota	Pc22g22390 [Penicillium rubens Wisconsin 54-1255]	500485	2e-65	211	Eukaryota	Pc22g22390 [Penicillium chrysogenum Wisconsin 54-1255]	500485	211	-	RefSeq, NCBInr	E, E	A003ramics_unmapped_contig_10597_gene_2	Pc22g22390 [Penicillium rubens Wisconsin 54-1255]	Pc22g22390 [Penicillium chrysogenum Wisconsin 54-1255]	-	-	E	PF00378.15 ECH
A003ramics_unmapped_contig_10598_gene_1-partial	A003ramics_unmapped_contig_10598	1	121	245	366	+	-	-	-	-	hypothetical protein	-	-	-	-	-	-	-	-	-	-	0	-	-	-	A003ramics_unmapped_contig_10598_gene_1-partial	-	-	-	-	-	- -
A003ramics_unmapped_contig_10599_gene_1	A003ramics_unmapped_contig_10599	1	620	3	623	-	YP_009015613.1	54.3	Viruses dsDNA viruses;no RNA stage Caudovirales Myoviridae unassigned Myoviridae Bacillus phage G	Viruses	putative gp310	2e-94	286	Bacteria	hydrolase [Chitinophaga pinensis]	79329	1e-94	286	Bacteria	haloacid dehalogenase [Chitinophaga pinensis DSM 2588]	79329;485918	286	81.014	RefSeq, NCBInr	B, B	A003ramics_unmapped_contig_10599_gene_1	hydrolase [Chitinophaga pinensis]	haloacid dehalogenase [Chitinophaga pinensis DSM 2588]	-	-	B-MV	PF13419.1 HAD_2
A003ramics_unmapped_contig_10599_gene_2-partial	A003ramics_unmapped_contig_10599	2	101	639	740	-	-	-	-	-	hypothetical protein	-	-	-	-	-	-	-	-	-	-	0	-	-	-	A003ramics_unmapped_contig_10599_gene_2-partial	-	-	-	-	-	- -
A003ramics_unmapped_contig_1060_gene_1-partial	A003ramics_unmapped_contig_1060	1	1747	1	1748	-	YP_007674964.1	134	Viruses dsDNA viruses;no RNA stage unclassified dsDNA phages Loktanella phage pCB2051-A	Viruses	putative ribonucleoside-diphosphate reductase	0.0	1021	Bacteria	ribonucleotide-diphosphate reductase subunit alpha [Niastella koreensis]	354356	0.0	1021	Bacteria	ribonucleoside-diphosphate reductase class II [Niastella koreensis GR20-10]	354356;700598	1021	86.8756	RefSeq, NCBInr	B, B	A003ramics_unmapped_contig_1060_gene_1-partial	ribonucleotide-diphosphate reductase subunit alpha [Niastella koreensis]	ribonucleoside-diphosphate reductase class II [Niastella koreensis GR20-10]	-	-	B-MV	PF02867.10 Ribonuc_red_lgC
A003ramics_unmapped_contig_10601_gene_1	A003ramics_unmapped_contig_10601	1	197	725	922	-	-	-	-	-	hypothetical protein	-	-	-	-	-	-	-	-	-	-	0	-	-	-	A003ramics_unmapped_contig_10601_gene_1	-	-	-	-	-	- -
A003ramics_unmapped_contig_10601_gene_2-partial	A003ramics_unmapped_contig_10601	2	71	1629	1700	-	-	-	-	-	hypothetical protein	-	-	-	-	-	-	-	-	-	-	0	-	-	-	A003ramics_unmapped_contig_10601_gene_2-partial	-	-	-	-	-	- -
A003ramics_unmapped_contig_10603_gene_1-partial	A003ramics_unmapped_contig_10603	1	146	2	148	+	YP_008059527.1	58.5	Viruses dsDNA viruses;no RNA stage unclassified dsDNA viruses unclassified archaeal dsDNA viruses Haloviruses Halovirus HRTV-4	Viruses	hypothetical protein	3e-12	65.9	Viruses	hypothetical protein HRTV4_38 [Halovirus HRTV-4]	1273752	2e-12	65.9	Viruses	hypothetical protein HRTV4_38 [Halovirus HRTV-4]	1273752	65.9	11.2291	RefSeq, NCBInr	V, V	A003ramics_unmapped_contig_10603_gene_1-partial	hypothetical protein HRTV4_38 [Halovirus HRTV-4]	hypothetical protein HRTV4_38 [Halovirus HRTV-4]	RefSeg, NCBInr	V	V	- -
A003ramics_unmapped_contig_10603_gene_2-partial	A003ramics_unmapped_contig_10603	2	314	151	465	+	YP_008059528.1	107	Viruses dsDNA viruses;no RNA stage unclassified dsDNA viruses unclassified archaeal dsDNA viruses Haloviruses Halovirus HRTV-4	Viruses	putative major capsid protein	3e-36	137	Viruses	major capsid protein [Halovirus HRTV-4]	1273752	2e-36	137	Viruses	major capsid protein [Halovirus HRTV-4]	1273752	137	21.8978	RefSeq, NCBInr	V, V	A003ramics_unmapped_contig_10603_gene_2-partial	major capsid protein [Halovirus HRTV-4]	major capsid protein [Halovirus HRTV-4]	RefSeg, NCBInr	V	V	- -
A003ramics_unmapped_contig_10604_gene_1	A003ramics_unmapped_contig_10604	1	365	25	390	+	-	-	-	-	hypothetical protein	-	-	-	-	-	-	-	-	-	-	0	-	-	-	A003ramics_unmapped_contig_10604_gene_1	-	-	-	-	-	- -
A003ramics_unmapped_contig_10604_gene_2-partial	A003ramics_unmapped_contig_10604	2	271	391	662	+	NP_996631.1	57	Viruses dsDNA viruses;no RNA stage Caudovirales Podoviridae Bppunalikevirus unclassified Bpp-1-like viruses Bordetella phage BIP-1	Viruses	hypothetical protein	2e-09	63.2	Bacteria	tail protein [Cronobacter malonaticus]	413503	1e-09	59.7	Bacteria	putative tail protein [Klebsiella pneumoniae ISC21]	1432558	63.2	9.81013	RefSeq	B	A003ramics_unmapped_contig_10604_gene_2-partial	tail protein [Cronobacter malonaticus]	putative tail protein [Klebsiella pneumoniae ISC21]	-	-	Vm	PF12236.3 Head-tail_con
A003ramics_unmapped_contig_10605_gene_1-partial	A003ramics_unmapped_contig_10605	1	651	1	652	-	NP_848242.1	97.1	Viruses dsDNA viruses;no RNA stage Caudovirales Podoviridae Epsilon15likevirus Salmonella phage epsilon15	Viruses	putative RecT	3e-23	104	Bacteria	DNA recombination protein RecT [Pseudomonas aeruginosa]	287	2e-23	104	Bacteria	recombination and repair protein [Pseudomonas aeruginosa M18]	287;941193;1402488;1402505;1402510;1402524;1402577;1447539;1447544	104	6.63462	RefSeq, NCBInr	B, B	A003ramics_unmapped_contig_10605_gene_1-partial	DNA recombination protein RecT [Pseudomonas aeruginosa]	recombination and repair protein [Pseudomonas aeruginosa M18]	-	-	B-MV	PF03837.9 RecT
A003ramics_unmapped_contig_10608_gene_1-partial	A003ramics_unmapped_contig_10608	1	338	3	341	+	-	-	-	-	hypothetical protein	2e-63	200	Bacteria	flagellin FlaG [Pseudomonas fluorescens]	294	1e-63	200	Bacteria	flagellin FlaG [Pseudomonas fluorescens]	294;1390371	200	-	RefSeq, NCBInr	B, B	A003ramics_unmapped_contig_10608_gene_1-partial	flagellin FlaG [Pseudomonas fluorescens]	flagellin FlaG [Pseudomonas fluorescens]	-	-	B	PF03646.10 FlaG
A003ramics_unmapped_contig_10608_gene_2-partial	A003ramics_unmapped_contig_10608	2	106	424	530	+	-	-	-	-	hypothetical protein	6e-12	67.8	Bacteria	flagellar cap protein FliD [Pseudomonas trivialis]	200450	5e-12	67.4	Bacteria	putative flagellar hook associated protein (FliD) [Pseudomonas fluorescens SBW25]	294;216595	67.8	-	RefSeq	B	A003ramics_unmapped_contig_10608_gene_2-partial	flagellar cap protein FliD [Pseudomonas trivialis]	putative flagellar hook associated protein (FliD) [Pseudomonas fluorescens SBW25]	-	-	B	- -
A003ramics_unmapped_contig_10609_gene_1-partial	A003ramics_unmapped_contig_10609	1	506	1	507	+	-	-	-	-	hypothetical protein	6e-75	250	Eukaryota	Pc21g23550 [Penicillium rubens Wisconsin 54-1255]	500485	3e-77	256	Eukaryota	DEAD/DEAH box helicase, putative [Penicillium digitatum PHI26]	1170229;1170230	256	-	NCBInr	E	A003ramics_unmapped_contig_10609_gene_1-partial	Pc21g23550 [Penicillium rubens Wisconsin 54-1255]	DEAD/DEAH box helicase, putative [Penicillium digitatum PHI26]	-	-	E	- -
A003ramics_unmapped_contig_1061_gene_1-partial	A003ramics_unmapped_contig_1061	1	843	1	844	-	-	-	-	-	hypothetical protein	-	-	-	-	-	-	-	-	-	-	0	-	-	-	A003ramics_unmapped_contig_1061_gene_1-partial	-	-	-	-	-	- -
A003ramics_unmapped_contig_1061_gene_2-partial	A003ramics_unmapped_contig_1061	2	848	875	1723	-	-	-	-	-	hypothetical protein	-	-	-	-	-	-	-	-	-	-	0	-	-	-	A003ramics_unmapped_contig_1061_gene_2-partial	-	-	-	-	-	- -
A003ramics_unmapped_contig_10610_gene_1-partial	A003ramics_unmapped_contig_10610	1	391	107	498	+	-	-	-	-	hypothetical protein	1e-84	263	Bacteria	teicoplanin resistance protein VanZ [Streptococcus parasanguinis]	1318	7e-85	263	Bacteria	teicoplanin resistance protein VanZ [Streptococcus parasanguinis]	1318;1095733	263	-	RefSeq, NCBInr	B, B	A003ramics_unmapped_contig_10610_gene_1-partial	teicoplanin resistance protein VanZ [Streptococcus parasanguinis]	teicoplanin resistance protein VanZ [Streptococcus parasanguinis]	-	-	B	- -
A003ramics_unmapped_contig_10612_gene_1	A003ramics_unmapped_contig_10612	1	275	199	474	-	-	-	-	-	hypothetical protein	-	-	-	-	-	-	-	-	-	-	0	-	-	-	A003ramics_unmapped_contig_10612_gene_1	-	-	-	-	-	- -
A003ramics_unmapped_contig_10612_gene_2-partial	A003ramics_unmapped_contig_10612	2	80	545	625	-	-	-	-	-	hypothetical protein	-	-	-	-	-	-	-	-	-	-	0	-	-	-	A003ramics_unmapped_contig_10612_gene_2-partial	-	-	-	-	-	- -
A003ramics_unmapped_contig_10613_gene_1-partial	A003ramics_unmapped_contig_10613	1	1196	1	1197	-	YP_008320461.1	62.4	Viruses dsDNA viruses;no RNA stage unclassified dsDNA phages Flavobacterium phage 6H	Viruses	putative cytochrome c oxidase subunit I	0.0	793	Bacteria	cytochrome oxidase subunit I [Limnobacter sp. MED105]	391597	0.0	793	Bacteria	cytochrome oxidase subunit I [Limnobacter sp. MED105]	391597	793	92.1311	RefSeq, NCBInr	B, B	A003ramics_unmapped_contig_10613_gene_1-partial	cytochrome oxidase subunit I [Limnobacter sp. MED105]	cytochrome oxidase subunit I [Limnobacter sp. MED105]	-	-	B-MV	PF00115.15 COX1
A003ramics_unmapped_contig_10615_gene_1-partial	A003ramics_unmapped_contig_10615	1	85	1	86	-	-	-	-	-	hypothetical protein	-	-	-	-	-	2e-10	58.9	Bacteria	hypothetical protein JCM18918_1039 [Propionibacterium acnes JCM 18918]	1302243	58.9	-	NCBInr	B	A003ramics_unmapped_contig_10615_gene_1-partial	-	hypothetical protein JCM18918_1039 [Propionibacterium acnes JCM 18918]	-	-	B	- -
A003ramics_unmapped_contig_10615_gene_2	A003ramics_unmapped_contig_10615	2	542	19	561	+	YP_717346.1	53.5	Viruses dsDNA viruses;no RNA stage Poxviridae Chordopoxvirinae Orthopoxvirus Taterapox virus	Viruses	putative monoglyceride lipase	9e-131	376	Bacteria	MULTISPECIES: hypothetical protein [Propionibacterium]	1743	7e-131	376	Bacteria	putative Lysophospholipase L2 [Propionibacterium acnes TypeIA2 P.acn31]	1743;450748;686659;765057;765065;765069;765077;765078;765081;765082;765083;765086;765088;765089;765090;765091;765092;765093;765094;765095;765097;765098;765099;765100;765102;765104;765106;765107;765108;765110;765111;765112;765113;765114;765115;765116;765117;765120;765122;909952;1114966;1114967;1114969;1203631;1234380	376	85.7713	RefSeq, NCBInr	B, B	A003ramics_unmapped_contig_10615_gene_2	MULTISPECIES: hypothetical protein [Propionibacterium]	putative Lysophospholipase L2 [Propionibacterium acnes TypeIA2 P.acn31]	-	-	B-MV	PF12697.2 Abhydrolase_6
A003ramics_unmapped_contig_10618_gene_1-partial	A003ramics_unmapped_contig_10618	1	447	3	450	+	-	-	-	-	hypothetical protein	4e-91	298	Bacteria	MFS transporter [Limnobacter sp. MED105]	391597	3e-91	298	Bacteria	MFS transporter [Limnobacter sp. MED105]	391597	298	-	RefSeq, NCBInr	B, B	A003ramics_unmapped_contig_10618_gene_1-partial	MFS transporter [Limnobacter sp. MED105]	MFS transporter [Limnobacter sp. MED105]	-	-	B	- -
A003ramics_unmapped_contig_1062_gene_1	A003ramics_unmapped_contig_1062	1	1826	324	2150	-	-	-	-	-	hypothetical protein	0.0	1186	Bacteria	peptidase S15 [Limnobacter sp. MED105]	391597	0.0	1186	Bacteria	peptidase S15 [Limnobacter sp. MED105]	391597	1186	-	RefSeq, NCBInr	B, B	A003ramics_unmapped_contig_1062_gene_1	peptidase S15 [Limnobacter sp. MED105]	peptidase S15 [Limnobacter sp. MED105]	-	-	B	PF02129.13 Peptidase_S15
A003ramics_unmapped_contig_10620_gene_1-partial	A003ramics_unmapped_contig_10620	1	197	3	200	+	-	-	-	-	hypothetical protein	-	-	-	-	-	-	-	-	-	-	0	-	-	-	A003ramics_unmapped_contig_10620_gene_1-partial	-	-	-	-	-	- -
A003ramics_unmapped_contig_10620_gene_2-partial	A003ramics_unmapped_contig_10620	2	537	200	737	+	-	-	-	-	hypothetical protein	-	-	-	-	-	-	-	-	-	-	0	-	-	-	A003ramics_unmapped_contig_10620_gene_2-partial	-	-	-	-	-	- -
A003ramics_unmapped_contig_10621_gene_1-partial	A003ramics_unmapped_contig_10621	1	125	1	126	+	-	-	-	-	hypothetical protein	-	-	-	-	-	-	-	-	-	-	0	-	-	-	A003ramics_unmapped_contig_10621_gene_1-partial	-	-	-	-	-	- -
A003ramics_unmapped_contig_10621_gene_2	A003ramics_unmapped_contig_10621	2	362	9	371	-	-	-	-	-	hypothetical protein	-	-	-	-	-	-	-	-	-	-	0	-	-	-	A003ramics_unmapped_contig_10621_gene_2	-	-	-	-	-	- -
A003ramics_unmapped_contig_10623_gene_1-partial	A003ramics_unmapped_contig_10623	1	569	3	572	+	-	-	-	-	hypothetical protein	8e-133	391	Bacteria	ribosome-associated GTPase EngA [Dolosigranulum pigrum]	29394	6e-133	391	Bacteria	GTP-binding protein Der [Dolosigranulum pigrum]	29394;883103	391	-	RefSeq, NCBInr	B, B	A003ramics_unmapped_contig_10623_gene_1-partial	ribosome-associated GTPase EngA [Dolosigranulum pigrum]	GTP-binding protein Der [Dolosigranulum pigrum]	-	-	B	PF00009.22 GTP_EFTU
A003ramics_unmapped_contig_10623_gene_2	A003ramics_unmapped_contig_10623	2	278	729	1007	+	YP_001429759.1	121	Viruses dsDNA viruses;no RNA stage Caudovirales Myoviridae unclassified Myoviridae Bacillus phage 0305phi8-36	Viruses	putative DNA-binding HU protein	7e-57	181	Bacteria	transcriptional regulator [Dolosigranulum pigrum]	29394	5e-57	181	Bacteria	transcriptional regulator [Dolosigranulum pigrum]	29394;883103	181	33.1492	RefSeq, NCBInr	B, B	A003ramics_unmapped_contig_10623_gene_2	transcriptional regulator [Dolosigranulum pigrum]	transcriptional regulator [Dolosigranulum pigrum]	-	-	B-MV	PF00216.16 Bac_DNA_binding
A003ramics_unmapped_contig_10623_gene_3-partial	A003ramics_unmapped_contig_10623	3	317	1082	1399	+	-	-	-	-	hypothetical protein	7e-69	224	Bacteria	glutamine synthetase [Dolosigranulum pigrum]	29394	5e-69	224	Bacteria	glutamine synthetase [Dolosigranulum pigrum]	29394;883103	224	-	RefSeq, NCBInr	B, B	A003ramics_unmapped_contig_10623_gene_3-partial	glutamine synthetase [Dolosigranulum pigrum]	glutamine synthetase [Dolosigranulum pigrum]	-	-	B	PF03951.14 Gln-synt_N
A003ramics_unmapped_contig_10626_gene_1-partial	A003ramics_unmapped_contig_10626	1	183	1	184	-	-	-	-	-	hypothetical protein	6e-32	119	Bacteria	DNA-directed RNA polymerase sigma-70 factor [Propionibacterium sp. HGH0353]	1203571	4e-32	119	Bacteria	RNA polymerase sigma-70 factor, ECF subfamily [Propionibacterium sp. HGH0353]	1203571	119	-	RefSeq, NCBInr	B, B	A003ramics_unmapped_contig_10626_gene_1-partial	DNA-directed RNA polymerase sigma-70 factor [Propionibacterium sp. HGH0353]	RNA polymerase sigma-70 factor, ECF subfamily [Propionibacterium sp. HGH0353]	-	-	B	- -
A003ramics_unmapped_contig_10626_gene_2-partial	A003ramics_unmapped_contig_10626	2	398	245	643	-	-	-	-	-	hypothetical protein	2e-80	248	Bacteria	hypothetical protein [Propionibacterium acnes]	1747	1e-80	248	Bacteria	hypothetical protein [Propionibacterium acnes]	1747;1051006	248	-	RefSeq, NCBInr	B, B	A003ramics_unmapped_contig_10626_gene_2-partial	hypothetical protein [Propionibacterium acnes]	hypothetical protein [Propionibacterium acnes]	-	-	B	PB005563 Pfam-B_5563
A003ramics_unmapped_contig_10627_gene_1	A003ramics_unmapped_contig_10627	1	191	28	219	-	-	-	-	-	hypothetical protein	-	-	-	-	-	-	-	-	-	-	0	-	-	-	A003ramics_unmapped_contig_10627_gene_1	-	-	-	-	-	- -
A003ramics_unmapped_contig_10627_gene_2-partial	A003ramics_unmapped_contig_10627	2	161	161	322	-	-	-	-	-	hypothetical protein	-	-	-	-	-	-	-	-	-	-	0	-	-	-	A003ramics_unmapped_contig_10627_gene_2-partial	-	-	-	-	-	- -
A003ramics_unmapped_contig_10628_gene_1-partial	A003ramics_unmapped_contig_10628	1	302	3	305	+	-	-	-	-	hypothetical protein	4e-66	210	Bacteria	cell division protein FtsQ [Propionibacterium acnes]	1747	3e-66	210	Bacteria	cell division protein FtsQ [Propionibacterium acnes]	1747;1051006	210	-	RefSeq, NCBInr	B, B	A003ramics_unmapped_contig_10628_gene_1-partial	cell division protein FtsQ [Propionibacterium acnes]	cell division protein FtsQ [Propionibacterium acnes]	-	-	B	- -
A003ramics_unmapped_contig_10629_gene_1-partial	A003ramics_unmapped_contig_10629	1	68	2	70	+	-	-	-	-	hypothetical protein	0.80	35.0	Viruses	putative DNA primase [Bacillus phage BCP78]	1126950	0.58	35.0	Viruses	putative DNA primase [Bacillus phage BCP78]	1126950;1126951	35	-	RefSeq, NCBInr	Vp, Vp	A003ramics_unmapped_contig_10629_gene_1-partial	putative DNA primase [Bacillus phage BCP78]	putative DNA primase [Bacillus phage BCP78]	RefSeg, NCBInr	V	Vp	- -
A003ramics_unmapped_contig_10629_gene_2	A003ramics_unmapped_contig_10629	2	575	113	688	+	YP_007677092.1	241	Viruses dsDNA viruses;no RNA stage Caudovirales Myoviridae Spounavirinae Spounalikevirus unclassified SPO1-like viruses Bacillus phage vB_BceM-Bc431v3	Viruses	putative DNA primase	2e-78	249	Viruses	DNA primase [Bacillus phage Mater]	1540090	2e-75	241	Viruses	DNA primase [Bacillus phage SIOphi]	1285382	249	3.21285	RefSeq	V	A003ramics_unmapped_contig_10629_gene_2	DNA primase [Bacillus phage Mater]	DNA primase [Bacillus phage SIOphi]	RefSeg, NCBInr	V	V	- -
A003ramics_unmapped_contig_1063_gene_1-partial	A003ramics_unmapped_contig_1063	1	1002	1	1003	-	YP_008059519.1	229	Viruses dsDNA viruses;no RNA stage unclassified dsDNA viruses unclassified archaeal dsDNA viruses Haloviruses Halovirus HRTV-4	Viruses	hypothetical protein	1e-64	229	Viruses	hypothetical protein HRTV4_30 [Halovirus HRTV-4]	1273752	2e-83	279	Viruses	hypothetical protein OSG_eHP9_00020 [Environmental Halophage eHP-9]	1168850	279	17.9211	NCBInr	V	A003ramics_unmapped_contig_1063_gene_1-partial	hypothetical protein HRTV4_30 [Halovirus HRTV-4]	hypothetical protein OSG_eHP9_00020 [Environmental Halophage eHP-9]	RefSeg, NCBInr	V	V	- -
A003ramics_unmapped_contig_1063_gene_2	A003ramics_unmapped_contig_1063	2	284	1154	1438	-	-	-	-	-	hypothetical protein	1e-08	57.8	Archaea	hypothetical protein [Halorubrum saccharovorum]	2248	1e-08	57.8	Archaea	hypothetical protein [Halorubrum saccharovorum]	2248;1227484	57.8	-	RefSeq, NCBInr	A, A	A003ramics_unmapped_contig_1063_gene_2	hypothetical protein [Halorubrum saccharovorum]	hypothetical protein [Halorubrum saccharovorum]	-	-	A	- -
A003ramics_unmapped_contig_1063_gene_3	A003ramics_unmapped_contig_1063	3	230	1435	1665	-	-	-	-	-	hypothetical protein	-	-	-	-	-	-	-	-	-	-	0	-	-	-	A003ramics_unmapped_contig_1063_gene_3	-	-	-	-	-	- -
A003ramics_unmapped_contig_1063_gene_4	A003ramics_unmapped_contig_1063	4	200	1665	1865	-	-	-	-	-	hypothetical protein	-	-	-	-	-	-	-	-	-	-	0	-	-	-	A003ramics_unmapped_contig_1063_gene_4	-	-	-	-	-	- -
A003ramics_unmapped_contig_1063_gene_5	A003ramics_unmapped_contig_1063	5	230	1858	2088	-	-	-	-	-	hypothetical protein	-	-	-	-	-	-	-	-	-	-	0	-	-	-	A003ramics_unmapped_contig_1063_gene_5	-	-	-	-	-	- -
A003ramics_unmapped_contig_1063_gene_6	A003ramics_unmapped_contig_1063	6	212	2134	2346	-	-	-	-	-	hypothetical protein	-	-	-	-	-	-	-	-	-	-	0	-	-	-	A003ramics_unmapped_contig_1063_gene_6	-	-	-	-	-	- -
A003ramics_unmapped_contig_1063_gene_7	A003ramics_unmapped_contig_1063	7	266	2443	2709	-	-	-	-	-	hypothetical protein	0.002	42.4	Viruses	hypothetical protein HRTV4_22 [Halovirus HRTV-4]	1273752	0.002	42.4	Viruses	hypothetical protein HRTV4_22 [Halovirus HRTV-4]	1273752	42.4	-	RefSeq, NCBInr	Vp, Vp	A003ramics_unmapped_contig_1063_gene_7	hypothetical protein HRTV4_22 [Halovirus HRTV-4]	hypothetical protein HRTV4_22 [Halovirus HRTV-4]	RefSeg, NCBInr	V	Vp	- -
A003ramics_unmapped_contig_1063_gene_8-partial	A003ramics_unmapped_contig_1063	8	1040	2696	3736	-	YP_008059510.1	261	Viruses dsDNA viruses;no RNA stage unclassified dsDNA viruses unclassified archaeal dsDNA viruses Haloviruses Halovirus HRTV-4	Viruses	putative terminase large subunit	2e-79	261	Viruses	terminase large subunit [Halovirus HRTV-4]	1273752	1e-91	292	Viruses	terminase large subunit [Environmental Halophage eHP-15]	1168817	292	10.6164	NCBInr	V	A003ramics_unmapped_contig_1063_gene_8-partial	terminase large subunit [Halovirus HRTV-4]	terminase large subunit [Environmental Halophage eHP-15]	RefSeg, NCBInr	V	V	PF03237.10 Terminase_6
A003ramics_unmapped_contig_10630_gene_1-partial	A003ramics_unmapped_contig_10630	1	242	1	243	+	-	-	-	-	hypothetical protein	1e-33	129	Bacteria	UDP-N-acetylmuramoylalanine--D-glutamate ligase [Pseudoalteromonas flavipulchra]	137779	8e-34	129	Bacteria	UDP-N-acetylmuramoylalanine--D-glutamate ligase [Pseudoalteromonas flavipulchra]	137779	129	-	RefSeq, NCBInr	B, B	A003ramics_unmapped_contig_10630_gene_1-partial	UDP-N-acetylmuramoylalanine--D-glutamate ligase [Pseudoalteromonas flavipulchra]	UDP-N-acetylmuramoylalanine--D-glutamate ligase [Pseudoalteromonas flavipulchra]	-	-	B	- -
A003ramics_unmapped_contig_10630_gene_2	A003ramics_unmapped_contig_10630	2	434	237	671	+	-	-	-	-	hypothetical protein	8e-60	201	Bacteria	cell division protein FtsW [Pseudoalteromonas sp. NJ631]	493915	6e-60	201	Bacteria	cell division protein FtsW [Pseudoalteromonas sp. NJ631]	493915	201	-	RefSeq, NCBInr	B, B	A003ramics_unmapped_contig_10630_gene_2	cell division protein FtsW [Pseudoalteromonas sp. NJ631]	cell division protein FtsW [Pseudoalteromonas sp. NJ631]	-	-	B	PF01098.14 FTSW_RODA_SPOVE
A003ramics_unmapped_contig_10630_gene_3-partial	A003ramics_unmapped_contig_10630	3	157	613	770	+	-	-	-	-	hypothetical protein	3e-24	102	Bacteria	cell division protein FtsW [Pseudoalteromonas sp. NJ631]	493915	2e-24	102	Bacteria	cell division protein FtsW [Pseudoalteromonas sp. NJ631]	493915	102	-	RefSeq, NCBInr	B, B	A003ramics_unmapped_contig_10630_gene_3-partial	cell division protein FtsW [Pseudoalteromonas sp. NJ631]	cell division protein FtsW [Pseudoalteromonas sp. NJ631]	-	-	B	PF01098.14 FTSW_RODA_SPOVE
A003ramics_unmapped_contig_10632_gene_1-partial	A003ramics_unmapped_contig_10632	1	107	3	110	+	-	-	-	-	hypothetical protein	-	-	-	-	-	-	-	-	-	-	0	-	-	-	A003ramics_unmapped_contig_10632_gene_1-partial	-	-	-	-	-	- -
A003ramics_unmapped_contig_10632_gene_2-partial	A003ramics_unmapped_contig_10632	2	608	155	763	+	-	-	-	-	hypothetical protein	6e-145	418	Bacteria	metal-dependent hydrolase [Limnobacter sp. MED105]	391597	5e-145	418	Bacteria	metal-dependent hydrolase [Limnobacter sp. MED105]	391597	418	-	RefSeq, NCBInr	B, B	A003ramics_unmapped_contig_10632_gene_2-partial	metal-dependent hydrolase [Limnobacter sp. MED105]	metal-dependent hydrolase [Limnobacter sp. MED105]	-	-	B	PF10118.4 Metal_hydrol
A003ramics_unmapped_contig_10633_gene_1	A003ramics_unmapped_contig_10633	1	233	30	263	-	-	-	-	-	hypothetical protein	-	-	-	-	-	-	-	-	-	-	0	-	-	-	A003ramics_unmapped_contig_10633_gene_1	-	-	-	-	-	- -
A003ramics_unmapped_contig_10633_gene_2	A003ramics_unmapped_contig_10633	2	299	260	559	-	-	-	-	-	hypothetical protein	-	-	-	-	-	-	-	-	-	-	0	-	-	-	A003ramics_unmapped_contig_10633_gene_2	-	-	-	-	-	- -
A003ramics_unmapped_contig_10633_gene_3-partial	A003ramics_unmapped_contig_10633	3	266	561	827	-	-	-	-	-	hypothetical protein	-	-	-	-	-	-	-	-	-	-	0	-	-	-	A003ramics_unmapped_contig_10633_gene_3-partial	-	-	-	-	-	- -
A003ramics_unmapped_contig_10634_gene_1-partial	A003ramics_unmapped_contig_10634	1	355	1	356	-	-	-	-	-	hypothetical protein	-	-	-	-	-	-	-	-	-	-	0	-	-	-	A003ramics_unmapped_contig_10634_gene_1-partial	-	-	-	-	-	- -
A003ramics_unmapped_contig_10636_gene_1-partial	A003ramics_unmapped_contig_10636	1	389	262	651	-	-	-	-	-	hypothetical protein	1e-71	228	Eukaryota	Pc21g00810 [Penicillium rubens Wisconsin 54-1255]	500485	3e-73	231	Eukaryota	Sensitivity To Red Light Reduced-like, SRR1 [Penicillium roqueforti]	5082	231	-	NCBInr	E	A003ramics_unmapped_contig_10636_gene_1-partial	Pc21g00810 [Penicillium rubens Wisconsin 54-1255]	Sensitivity To Red Light Reduced-like, SRR1 [Penicillium roqueforti]	-	-	E	PB002159 Pfam-B_2159
A003ramics_unmapped_contig_10637_gene_1-partial	A003ramics_unmapped_contig_10637	1	80	3	83	+	-	-	-	-	hypothetical protein	-	-	-	-	-	-	-	-	-	-	0	-	-	-	A003ramics_unmapped_contig_10637_gene_1-partial	-	-	-	-	-	- -
A003ramics_unmapped_contig_10637_gene_2-partial	A003ramics_unmapped_contig_10637	2	722	80	802	+	-	-	-	-	hypothetical protein	-	-	-	-	-	-	-	-	-	-	0	-	-	-	A003ramics_unmapped_contig_10637_gene_2-partial	-	-	-	-	-	- -
A003ramics_unmapped_contig_10638_gene_1-partial	A003ramics_unmapped_contig_10638	1	171	830	1001	+	-	-	-	-	hypothetical protein	-	-	-	-	-	-	-	-	-	-	0	-	-	-	A003ramics_unmapped_contig_10638_gene_1-partial	-	-	-	-	-	- -
A003ramics_unmapped_contig_10639_gene_1-partial	A003ramics_unmapped_contig_10639	1	348	1	349	-	YP_001294597.1	106	Viruses dsDNA viruses;no RNA stage unclassified dsDNA phages Pseudomonas phage PA11	Viruses	hypothetical protein	1e-24	106	Viruses	hypothetical protein ORF004 [Pseudomonas phage PA11]	347327	8e-25	106	Viruses	hypothetical protein ORF004 [Pseudomonas phage PA11]	347327	106	0	MV, RefSeq, NCBInr	V, V, V	A003ramics_unmapped_contig_10639_gene_1-partial	hypothetical protein ORF004 [Pseudomonas phage PA11]	hypothetical protein ORF004 [Pseudomonas phage PA11]	RefSeg, NCBInr	V	V	PF13522.1 GATase_6
A003ramics_unmapped_contig_1064_gene_1-partial	A003ramics_unmapped_contig_1064	1	433	3	436	+	-	-	-	-	hypothetical protein	2e-52	185	Bacteria	hypothetical protein [Dyadobacter tibetensis]	1211851	2e-41	155	Bacteria	hypothetical protein N824_10520 [Pedobacter sp. V48]	509635	185	-	RefSeq	B	A003ramics_unmapped_contig_1064_gene_1-partial	hypothetical protein [Dyadobacter tibetensis]	hypothetical protein N824_10520 [Pedobacter sp. V48]	-	-	B	- -
A003ramics_unmapped_contig_10641_gene_1-partial	A003ramics_unmapped_contig_10641	1	406	1	407	-	-	-	-	-	hypothetical protein	1e-67	213	Eukaryota	conserved hypothetical protein [Aspergillus terreus NIH2624]	341663	9e-68	213	Eukaryota	conserved hypothetical protein [Aspergillus terreus NIH2624]	341663	213	-	RefSeq, NCBInr	E, E	A003ramics_unmapped_contig_10641_gene_1-partial	conserved hypothetical protein [Aspergillus terreus NIH2624]	conserved hypothetical protein [Aspergillus terreus NIH2624]	-	-	E	PB008450 Pfam-B_8450
A003ramics_unmapped_contig_10642_gene_1-partial	A003ramics_unmapped_contig_10642	1	719	1	720	-	-	-	-	-	hypothetical protein	2e-173	493	Bacteria	MULTISPECIES: lipoprotein A-like double-psi beta-barrel [Propionibacterium]	1743	2e-173	493	Bacteria	lipoprotein A-like double-psi beta-barrel [Propionibacterium]	1743;765101;1203574;1203575	493	-	RefSeq, NCBInr	B, B	A003ramics_unmapped_contig_10642_gene_1-partial	MULTISPECIES: lipoprotein A-like double-psi beta-barrel [Propionibacterium]	lipoprotein A-like double-psi beta-barrel [Propionibacterium]	-	-	B	PF08239.6 SH3_3
A003ramics_unmapped_contig_10643_gene_1-partial	A003ramics_unmapped_contig_10643	1	340	1	341	-	-	-	-	-	hypothetical protein	5e-69	224	Bacteria	aminopeptidase [Propionibacterium acnes]	1747	4e-69	224	Bacteria	proline iminopeptidase [Propionibacterium acnes C1]	1747;1234380	224	-	RefSeq, NCBInr	B, B	A003ramics_unmapped_contig_10643_gene_1-partial	aminopeptidase [Propionibacterium acnes]	proline iminopeptidase [Propionibacterium acnes C1]	-	-	B	- -
A003ramics_unmapped_contig_10644_gene_1-partial	A003ramics_unmapped_contig_10644	1	314	2	316	+	-	-	-	-	hypothetical protein	2e-67	213	Bacteria	hypothetical protein [Pseudomonas fluorescens]	294	5e-65	206	Bacteria	hypothetical protein [Pseudomonas fluorescens]	294	213	-	RefSeq	B	A003ramics_unmapped_contig_10644_gene_1-partial	hypothetical protein [Pseudomonas fluorescens]	hypothetical protein [Pseudomonas fluorescens]	-	-	B	PF07081.6 DUF1349
A003ramics_unmapped_contig_10645_gene_1-partial	A003ramics_unmapped_contig_10645	1	380	3	383	+	-	-	-	-	hypothetical protein	5e-76	240	Bacteria	MULTISPECIES: hypothetical protein [Streptococcus]	1301	5e-80	250	Bacteria	hypothetical protein [Streptococcus thermophilus]	1308;1415776	250	-	NCBInr	B	A003ramics_unmapped_contig_10645_gene_1-partial	MULTISPECIES: hypothetical protein [Streptococcus]	hypothetical protein [Streptococcus thermophilus]	-	-	B	PB017379 Pfam-B_17379
A003ramics_unmapped_contig_10647_gene_1-partial	A003ramics_unmapped_contig_10647	1	578	54	632	-	YP_008853737.1	176	Viruses dsDNA viruses;no RNA stage Caudovirales Siphoviridae unclassified Siphoviridae Staphylococcus phage phiRS7	Viruses	putative tail length tape measure protein	5e-126	396	Bacteria	hypothetical protein [Staphylococcus aureus]	1280	2e-50	186	Viruses	tail length tape measure protein [Staphylococcus phage phiRS7]	1403390	396	55.5556	RefSeq	B	A003ramics_unmapped_contig_10647_gene_1-partial	hypothetical protein [Staphylococcus aureus]	tail length tape measure protein [Staphylococcus phage phiRS7]	NCBInr	V	B-MV	PF01464.15 SLT
A003ramics_unmapped_contig_10648_gene_1-partial	A003ramics_unmapped_contig_10648	1	723	1	724	-	-	-	-	-	hypothetical protein	1e-156	468	Bacteria	phenylalanyl-tRNA synthetase subunit beta [Rothia mucilaginosa]	43675	1e-154	462	Bacteria	phenylalanyl-tRNA synthetase subunit beta [Rothia mucilaginosa]	43675;563033	468	-	RefSeq	B	A003ramics_unmapped_contig_10648_gene_1-partial	phenylalanyl-tRNA synthetase subunit beta [Rothia mucilaginosa]	phenylalanyl-tRNA synthetase subunit beta [Rothia mucilaginosa]	-	-	B	PF03147.9 FDX-ACB
A003ramics_unmapped_contig_10649_gene_1-partial	A003ramics_unmapped_contig_10649	1	345	1	346	-	-	-	-	-	hypothetical protein	5e-71	233	Bacteria	ATP-dependent DNA helicase RecQ [Lactococcus lactis]	1358;272623	4e-71	233	Bacteria	ATP-dependent DNA helicase RecQ [Lactococcus lactis]	1358	233	-	RefSeq, NCBInr	B, B	A003ramics_unmapped_contig_10649_gene_1-partial	ATP-dependent DNA helicase RecQ [Lactococcus lactis]	ATP-dependent DNA helicase RecQ [Lactococcus lactis]	-	-	B	PF09382.5 RQC
A003ramics_unmapped_contig_1065_gene_1-partial	A003ramics_unmapped_contig_1065	1	1223	1	1224	+	-	-	-	-	hypothetical protein	-	-	-	-	-	-	-	-	-	-	0	-	-	-	A003ramics_unmapped_contig_1065_gene_1-partial	-	-	-	-	-	- -
A003ramics_unmapped_contig_1065_gene_2	A003ramics_unmapped_contig_1065	2	1178	1480	2658	-	YP_001218831.1	99.4	Viruses dsDNA viruses;no RNA stage Caudovirales Podoviridae unassigned Podoviridae Pseudomonas phage 119X	Viruses	hypothetical protein	1e-23	110	Viruses	hypothetical protein PP119X_gp30 [Pseudomonas phage 119X]	347326	7e-24	110	Viruses	hypothetical protein PP119X_gp30 [Pseudomonas phage 119X]	347326	110	9.63636	RefSeq, NCBInr	V, V	A003ramics_unmapped_contig_1065_gene_2	hypothetical protein PP119X_gp30 [Pseudomonas phage 119X]	hypothetical protein PP119X_gp30 [Pseudomonas phage 119X]	RefSeg, NCBInr	V	V	PF13148.1 DUF3987
A003ramics_unmapped_contig_1065_gene_3	A003ramics_unmapped_contig_1065	3	1367	2663	4030	-	YP_001218832.1	89.7	Viruses dsDNA viruses;no RNA stage Caudovirales Podoviridae unassigned Podoviridae Pseudomonas phage 119X	Viruses	putative DNA polymerase	2e-22	110	Eukaryota	hypothetical protein NEMVEDRAFT_v1g225484 [Nematostella vectensis]	45351	1e-28	129	Bacteria	hypothetical protein ACD_86C00003G0023 [uncultured bacterium]	77133	129	30.4651	NCBInr	B	A003ramics_unmapped_contig_1065_gene_3	hypothetical protein NEMVEDRAFT_v1g225484 [Nematostella vectensis]	hypothetical protein ACD_86C00003G0023 [uncultured bacterium]	-	-	B-MV	PF00476.15 DNA_pol_A
A003ramics_unmapped_contig_1065_gene_4	A003ramics_unmapped_contig_1065	4	590	4027	4617	-	-	-	-	-	hypothetical protein	-	-	-	-	-	-	-	-	-	-	0	-	-	-	A003ramics_unmapped_contig_1065_gene_4	-	-	-	-	-	- -
A003ramics_unmapped_contig_10650_gene_1-partial	A003ramics_unmapped_contig_10650	1	116	1	117	-	-	-	-	-	hypothetical protein	-	-	-	-	-	-	-	-	-	-	0	-	-	-	A003ramics_unmapped_contig_10650_gene_1-partial	-	-	-	-	-	- -
A003ramics_unmapped_contig_10650_gene_2	A003ramics_unmapped_contig_10650	2	968	5	973	+	-	-	-	-	hypothetical protein	-	-	-	-	-	7e-05	53.5	Bacteria	putative uncharacterized protein [Corallococcus sp. CAG:1435]	1262867	53.5	-	NCBInr	B	A003ramics_unmapped_contig_10650_gene_2	-	putative uncharacterized protein [Corallococcus sp. CAG:1435]	-	-	B	- -
A003ramics_unmapped_contig_10650_gene_3	A003ramics_unmapped_contig_10650	3	212	1006	1218	+	-	-	-	-	hypothetical protein	-	-	-	-	-	-	-	-	-	-	0	-	-	-	A003ramics_unmapped_contig_10650_gene_3	-	-	-	-	-	- -
A003ramics_unmapped_contig_10650_gene_4-partial	A003ramics_unmapped_contig_10650	4	170	1218	1388	+	-	-	-	-	hypothetical protein	-	-	-	-	-	-	-	-	-	-	0	-	-	-	A003ramics_unmapped_contig_10650_gene_4-partial	-	-	-	-	-	- -
A003ramics_unmapped_contig_10651_gene_1-partial	A003ramics_unmapped_contig_10651	1	625	2	627	+	-	-	-	-	hypothetical protein	9e-153	438	Bacteria	F0F1 ATP synthase subunit gamma [Propionibacterium acnes]	1747	7e-153	438	Bacteria	F0F1 ATP synthase subunit gamma [Propionibacterium acnes]	1747;1051006	438	-	RefSeq, NCBInr	B, B	A003ramics_unmapped_contig_10651_gene_1-partial	F0F1 ATP synthase subunit gamma [Propionibacterium acnes]	F0F1 ATP synthase subunit gamma [Propionibacterium acnes]	-	-	B	PF00231.14 ATP-synt
A003ramics_unmapped_contig_10652_gene_1-partial	A003ramics_unmapped_contig_10652	1	84	779	863	+	-	-	-	-	hypothetical protein	9e-09	58.9	Eukaryota	Pc20g03820 [Penicillium rubens Wisconsin 54-1255]	500485	6e-09	58.9	Eukaryota	Pc20g03820 [Penicillium chrysogenum Wisconsin 54-1255]	500485	58.9	-	RefSeq, NCBInr	E, E	A003ramics_unmapped_contig_10652_gene_1-partial	Pc20g03820 [Penicillium rubens Wisconsin 54-1255]	Pc20g03820 [Penicillium chrysogenum Wisconsin 54-1255]	-	-	E	- -
A003ramics_unmapped_contig_10653_gene_1-partial	A003ramics_unmapped_contig_10653	1	233	193	426	+	-	-	-	-	hypothetical protein	-	-	-	-	-	-	-	-	-	-	0	-	-	-	A003ramics_unmapped_contig_10653_gene_1-partial	-	-	-	-	-	- -
A003ramics_unmapped_contig_10656_gene_1-partial	A003ramics_unmapped_contig_10656	1	324	1	325	-	-	-	-	-	hypothetical protein	7e-11	67.0	Bacteria	hypothetical protein [Gracilimonas tropica]	454600	5e-11	67.0	Bacteria	hypothetical protein [Gracilimonas tropica]	454600	67	-	RefSeq, NCBInr	B, B	A003ramics_unmapped_contig_10656_gene_1-partial	hypothetical protein [Gracilimonas tropica]	hypothetical protein [Gracilimonas tropica]	-	-	B	- -
A003ramics_unmapped_contig_10656_gene_2	A003ramics_unmapped_contig_10656	2	233	333	566	-	-	-	-	-	hypothetical protein	-	-	-	-	-	-	-	-	-	-	0	-	-	-	A003ramics_unmapped_contig_10656_gene_2	-	-	-	-	-	- -
A003ramics_unmapped_contig_10656_gene_3-partial	A003ramics_unmapped_contig_10656	3	908	573	1481	-	-	-	-	-	hypothetical protein	-	-	-	-	-	-	-	-	-	-	0	-	-	-	A003ramics_unmapped_contig_10656_gene_3-partial	-	-	-	-	-	- -
A003ramics_unmapped_contig_10657_gene_1-partial	A003ramics_unmapped_contig_10657	1	245	3	248	+	-	-	-	-	hypothetical protein	-	-	-	-	-	-	-	-	-	-	0	-	-	-	A003ramics_unmapped_contig_10657_gene_1-partial	-	-	-	-	-	- -
A003ramics_unmapped_contig_10657_gene_2	A003ramics_unmapped_contig_10657	2	227	274	501	+	-	-	-	-	hypothetical protein	-	-	-	-	-	-	-	-	-	-	0	-	-	-	A003ramics_unmapped_contig_10657_gene_2	-	-	-	-	-	- -
A003ramics_unmapped_contig_10657_gene_3	A003ramics_unmapped_contig_10657	3	242	501	743	+	-	-	-	-	hypothetical protein	-	-	-	-	-	-	-	-	-	-	0	-	-	-	A003ramics_unmapped_contig_10657_gene_3	-	-	-	-	-	- -
A003ramics_unmapped_contig_10657_gene_4-partial	A003ramics_unmapped_contig_10657	4	512	811	1323	-	YP_009013838.1	50.1	Viruses dsDNA viruses;no RNA stage Caudovirales Siphoviridae unclassified Siphoviridae Rhodococcus phage ReqiDocB7	Viruses	putative helicase	3e-06	55.8	Bacteria	SNF2-related protein [Intrasporangium calvum]	53358	2e-06	55.8	Bacteria	SNF2-related protein [Intrasporangium calvum DSM 43043]	53358;710696	55.8	10.2151	RefSeq, NCBInr	B, B	A003ramics_unmapped_contig_10657_gene_4-partial	SNF2-related protein [Intrasporangium calvum]	SNF2-related protein [Intrasporangium calvum DSM 43043]	-	-	B-MV	PF00176.18 SNF2_N
A003ramics_unmapped_contig_10658_gene_1	A003ramics_unmapped_contig_10658	1	365	1	366	-	-	-	-	-	hypothetical protein	2e-65	213	Eukaryota	Pc21g04940 [Penicillium rubens Wisconsin 54-1255]	500485	3e-69	223	Eukaryota	Serine-threonine protein kinase 19 [Penicillium roqueforti]	5082	223	-	NCBInr	E	A003ramics_unmapped_contig_10658_gene_1	Pc21g04940 [Penicillium rubens Wisconsin 54-1255]	Serine-threonine protein kinase 19 [Penicillium roqueforti]	-	-	E	PF10494.4 Stk19
A003ramics_unmapped_contig_10659_gene_1-partial	A003ramics_unmapped_contig_10659	1	452	2	454	+	-	-	-	-	hypothetical protein	-	-	-	-	-	-	-	-	-	-	0	-	-	-	A003ramics_unmapped_contig_10659_gene_1-partial	-	-	-	-	-	- -
A003ramics_unmapped_contig_10659_gene_2	A003ramics_unmapped_contig_10659	2	236	405	641	+	-	-	-	-	hypothetical protein	-	-	-	-	-	-	-	-	-	-	0	-	-	-	A003ramics_unmapped_contig_10659_gene_2	-	-	-	-	-	- -
A003ramics_unmapped_contig_10659_gene_3-partial	A003ramics_unmapped_contig_10659	3	174	659	833	+	-	-	-	-	hypothetical protein	-	-	-	-	-	-	-	-	-	-	0	-	-	-	A003ramics_unmapped_contig_10659_gene_3-partial	-	-	-	-	-	- -
A003ramics_unmapped_contig_1066_gene_1-partial	A003ramics_unmapped_contig_1066	1	1813	3	1816	+	-	-	-	-	hypothetical protein	-	-	-	-	-	-	-	-	-	-	0	-	-	-	A003ramics_unmapped_contig_1066_gene_1-partial	-	-	-	-	-	- -
A003ramics_unmapped_contig_10660_gene_1-partial	A003ramics_unmapped_contig_10660	1	341	2	343	+	-	-	-	-	hypothetical protein	-	-	-	-	-	-	-	-	-	-	0	-	-	-	A003ramics_unmapped_contig_10660_gene_1-partial	-	-	-	-	-	- -
A003ramics_unmapped_contig_10661_gene_1	A003ramics_unmapped_contig_10661	1	686	8	694	+	-	-	-	-	hypothetical protein	1e-87	273	Bacteria	transcriptional regulator [Brenneria goodwinii]	1109412	5e-86	268	Bacteria	transcriptional regulator [Pseudomonas sp. PAMC 25886]	1125977	273	-	RefSeq	B	A003ramics_unmapped_contig_10661_gene_1	transcriptional regulator [Brenneria goodwinii]	transcriptional regulator [Pseudomonas sp. PAMC 25886]	-	-	B	PF03466.15 LysR_substrate
A003ramics_unmapped_contig_10661_gene_2-partial	A003ramics_unmapped_contig_10661	2	251	698	949	-	-	-	-	-	hypothetical protein	6e-47	168	Bacteria	TonB-dependent receptor [Limnobacter sp. MED105]	391597	5e-47	168	Bacteria	TonB-dependent receptor [Limnobacter sp. MED105]	391597	168	-	RefSeq, NCBInr	B, B	A003ramics_unmapped_contig_10661_gene_2-partial	TonB-dependent receptor [Limnobacter sp. MED105]	TonB-dependent receptor [Limnobacter sp. MED105]	-	-	B	PF00593.19 TonB_dep_Rec
A003ramics_unmapped_contig_10662_gene_1-partial	A003ramics_unmapped_contig_10662	1	1093	1	1094	-	-	-	-	-	hypothetical protein	5e-05	55.1	Bacteria	hypothetical protein [Diplosphaera colitermitum]	1148786	-	-	-	-	-	55.1	-	RefSeq	B	A003ramics_unmapped_contig_10662_gene_1-partial	hypothetical protein [Diplosphaera colitermitum]	-	-	-	B	- -
A003ramics_unmapped_contig_10663_gene_1-partial	A003ramics_unmapped_contig_10663	1	432	3	435	+	-	-	-	-	hypothetical protein	-	-	-	-	-	-	-	-	-	-	0	-	-	-	A003ramics_unmapped_contig_10663_gene_1-partial	-	-	-	-	-	- -
A003ramics_unmapped_contig_10664_gene_1-partial	A003ramics_unmapped_contig_10664	1	297	1	298	-	YP_009015561.1	109	Viruses dsDNA viruses;no RNA stage Caudovirales Myoviridae unassigned Myoviridae Bacillus phage G	Viruses	putative gp258	4e-63	207	Bacteria	ATP-dependent Clp protease ATP-binding subunit ClpX [Dolosigranulum pigrum]	29394	3e-63	207	Bacteria	ATP-dependent protease [Dolosigranulum pigrum]	29394;883103	207	47.343	RefSeq, NCBInr	B, B	A003ramics_unmapped_contig_10664_gene_1-partial	ATP-dependent Clp protease ATP-binding subunit ClpX [Dolosigranulum pigrum]	ATP-dependent protease [Dolosigranulum pigrum]	-	-	B-MV	PF06689.8 zf-C4_ClpX
A003ramics_unmapped_contig_10664_gene_2-partial	A003ramics_unmapped_contig_10664	2	317	399	716	-	-	-	-	-	hypothetical protein	4e-61	204	Bacteria	trigger factor [Dolosigranulum pigrum]	29394	3e-61	204	Bacteria	trigger factor [Dolosigranulum pigrum]	29394;883103	204	-	RefSeq, NCBInr	B, B	A003ramics_unmapped_contig_10664_gene_2-partial	trigger factor [Dolosigranulum pigrum]	trigger factor [Dolosigranulum pigrum]	-	-	B	PF05698.9 Trigger_C
A003ramics_unmapped_contig_10665_gene_1-partial	A003ramics_unmapped_contig_10665	1	79	568	647	+	-	-	-	-	hypothetical protein	-	-	-	-	-	-	-	-	-	-	0	-	-	-	A003ramics_unmapped_contig_10665_gene_1-partial	-	-	-	-	-	- -
A003ramics_unmapped_contig_10666_gene_1-partial	A003ramics_unmapped_contig_10666	1	293	1	294	+	-	-	-	-	hypothetical protein	3e-05	51.6	Bacteria	hypothetical protein [Scytonema millei]	1245922	1e-05	50.4	Bacteria	hypothetical protein Snov_0694 [Starkeya novella DSM 506]	921;639283	51.6	-	RefSeq	B	A003ramics_unmapped_contig_10666_gene_1-partial	hypothetical protein [Scytonema millei]	hypothetical protein Snov_0694 [Starkeya novella DSM 506]	-	-	B	- -
A003ramics_unmapped_contig_10666_gene_2-partial	A003ramics_unmapped_contig_10666	2	533	284	817	+	-	-	-	-	hypothetical protein	-	-	-	-	-	-	-	-	-	-	0	-	-	-	A003ramics_unmapped_contig_10666_gene_2-partial	-	-	-	-	-	- -
A003ramics_unmapped_contig_10668_gene_1-partial	A003ramics_unmapped_contig_10668	1	90	1	91	-	-	-	-	-	hypothetical protein	-	-	-	-	-	-	-	-	-	-	0	-	-	-	A003ramics_unmapped_contig_10668_gene_1-partial	-	-	-	-	-	- -
A003ramics_unmapped_contig_10668_gene_2	A003ramics_unmapped_contig_10668	2	146	107	253	-	-	-	-	-	hypothetical protein	-	-	-	-	-	-	-	-	-	-	0	-	-	-	A003ramics_unmapped_contig_10668_gene_2	-	-	-	-	-	- -
A003ramics_unmapped_contig_10668_gene_3	A003ramics_unmapped_contig_10668	3	173	243	416	-	-	-	-	-	hypothetical protein	-	-	-	-	-	-	-	-	-	-	0	-	-	-	A003ramics_unmapped_contig_10668_gene_3	-	-	-	-	-	- -
A003ramics_unmapped_contig_10669_gene_1-partial	A003ramics_unmapped_contig_10669	1	398	239	637	+	-	-	-	-	hypothetical protein	1e-87	264	Bacteria	MULTISPECIES: transporter [Propionibacterium]	1743	3e-88	265	Bacteria	hypothetical protein TIA2EST22_08260 [Propionibacterium acnes TypeIA2 P.acn17]	1747;765061;765069;765079;765080;765081;765083;765084;765088;765090;765091;765092;765094;765099;765100;765101;765102;765103;765104;765105;765110;765111;765114;765115;765121;765122;1031709;1091045;1114966;1114967;1292038	265	-	NCBInr	B	A003ramics_unmapped_contig_10669_gene_1-partial	MULTISPECIES: transporter [Propionibacterium]	hypothetical protein TIA2EST22_08260 [Propionibacterium acnes TypeIA2 P.acn17]	-	-	B	PF06271.7 RDD
A003ramics_unmapped_contig_1067_gene_1-partial	A003ramics_unmapped_contig_1067	1	152	2	154	+	-	-	-	-	hypothetical protein	2e-29	108	Bacteria	seryl-tRNA synthetase [Streptococcus parasanguinis]	1318	2e-29	108	Bacteria	seryl-tRNA synthetase [Streptococcus]	1301;905067;1035185;1073372;1316408;1403947	108	-	RefSeq, NCBInr	B, B	A003ramics_unmapped_contig_1067_gene_1-partial	seryl-tRNA synthetase [Streptococcus parasanguinis]	seryl-tRNA synthetase [Streptococcus]	-	-	B	PF09901.4 DUF2128
A003ramics_unmapped_contig_1067_gene_2	A003ramics_unmapped_contig_1067	2	1118	318	1436	+	-	-	-	-	hypothetical protein	0.0	749	Bacteria	5-methyltetrahydropteroyltriglutamate--homocysteine methyltransferase [Streptococcus parasanguinis]	1318	0.0	749	Bacteria	Methionine synthase II (cobalamin-independent) [Streptococcus sp. HSISM1]	1316408	749	-	RefSeq, NCBInr	B, B	A003ramics_unmapped_contig_1067_gene_2	5-methyltetrahydropteroyltriglutamate--homocysteine methyltransferase [Streptococcus parasanguinis]	Methionine synthase II (cobalamin-independent) [Streptococcus sp. HSISM1]	-	-	B	PF01717.13 Meth_synt_2
A003ramics_unmapped_contig_1067_gene_3-partial	A003ramics_unmapped_contig_1067	3	254	1449	1703	+	-	-	-	-	hypothetical protein	8e-53	176	Bacteria	hypothetical protein [Streptococcus sp. F0442]	999425	6e-53	176	Bacteria	hypothetical protein [Streptococcus sp. F0442]	999425	176	-	RefSeq, NCBInr	B, B	A003ramics_unmapped_contig_1067_gene_3-partial	hypothetical protein [Streptococcus sp. F0442]	hypothetical protein [Streptococcus sp. F0442]	-	-	B	PF04199.8 Cyclase
A003ramics_unmapped_contig_10670_gene_1	A003ramics_unmapped_contig_10670	1	161	110	271	-	-	-	-	-	hypothetical protein	2e-20	90.5	Eukaryota	hypothetical protein BAUCODRAFT_75553 [Baudoinia compniacensis UAMH 10762]	717646	2e-23	99.0	Eukaryota	hypothetical protein DOTSEDRAFT_172266 [Dothistroma septosporum NZE10]	675120	99	-	NCBInr	E	A003ramics_unmapped_contig_10670_gene_1	hypothetical protein BAUCODRAFT_75553 [Baudoinia compniacensis UAMH 10762]	hypothetical protein DOTSEDRAFT_172266 [Dothistroma septosporum NZE10]	-	-	E	- -
A003ramics_unmapped_contig_10672_gene_1-partial	A003ramics_unmapped_contig_10672	1	221	1	222	-	-	-	-	-	hypothetical protein	2e-42	153	Eukaryota	Pc18g02980 [Penicillium rubens Wisconsin 54-1255]	500485	1e-42	153	Eukaryota	Pc18g02980 [Penicillium chrysogenum Wisconsin 54-1255]	500485	153	-	RefSeq, NCBInr	E, E	A003ramics_unmapped_contig_10672_gene_1-partial	Pc18g02980 [Penicillium rubens Wisconsin 54-1255]	Pc18g02980 [Penicillium chrysogenum Wisconsin 54-1255]	-	-	E	PB002371 Pfam-B_2371
A003ramics_unmapped_contig_10673_gene_1-partial	A003ramics_unmapped_contig_10673	1	900	1	901	-	-	-	-	-	hypothetical protein	0.0	537	Bacteria	ABC transporter substrate-binding protein [Bradyrhizobium sp. URHD0069]	1380355	0.0	536	Bacteria	extracellular solute-binding protein [Rhodopseudomonas palustris BisB5]	1076;316057	537	-	RefSeq	B	A003ramics_unmapped_contig_10673_gene_1-partial	ABC transporter substrate-binding protein [Bradyrhizobium sp. URHD0069]	extracellular solute-binding protein [Rhodopseudomonas palustris BisB5]	-	-	B	PF00496.17 SBP_bac_5
A003ramics_unmapped_contig_10675_gene_1	A003ramics_unmapped_contig_10675	1	302	67	369	+	-	-	-	-	hypothetical protein	4e-13	68.9	Archaea	hypothetical protein [Haloplanus natans]	376171	3e-11	63.9	Archaea	hypothetical protein [Haloarcula sinaiiensis]	35742;662476	68.9	-	RefSeq	A	A003ramics_unmapped_contig_10675_gene_1	hypothetical protein [Haloplanus natans]	hypothetical protein [Haloarcula sinaiiensis]	-	-	A	- -
A003ramics_unmapped_contig_10675_gene_2	A003ramics_unmapped_contig_10675	2	206	366	572	+	-	-	-	-	hypothetical protein	-	-	-	-	-	-	-	-	-	-	0	-	-	-	A003ramics_unmapped_contig_10675_gene_2	-	-	-	-	-	- -
A003ramics_unmapped_contig_10675_gene_3	A003ramics_unmapped_contig_10675	3	332	569	901	+	-	-	-	-	hypothetical protein	-	-	-	-	-	-	-	-	-	-	0	-	-	-	A003ramics_unmapped_contig_10675_gene_3	-	-	-	-	-	- -
A003ramics_unmapped_contig_10675_gene_4	A003ramics_unmapped_contig_10675	4	323	898	1221	+	-	-	-	-	hypothetical protein	-	-	-	-	-	-	-	-	-	-	0	-	-	-	A003ramics_unmapped_contig_10675_gene_4	-	-	-	-	-	- -
A003ramics_unmapped_contig_10675_gene_5-partial	A003ramics_unmapped_contig_10675	5	110	1218	1328	+	-	-	-	-	hypothetical protein	-	-	-	-	-	-	-	-	-	-	0	-	-	-	A003ramics_unmapped_contig_10675_gene_5-partial	-	-	-	-	-	- -
A003ramics_unmapped_contig_10676_gene_1-partial	A003ramics_unmapped_contig_10676	1	644	1	645	-	-	-	-	-	hypothetical protein	2e-152	437	Bacteria	heat-shock protein Hsp33 [Streptococcus thermophilus]	1308	1e-152	437	Bacteria	Hsp33-like chaperonin [Streptococcus thermophilus LMD-9]	1301;322159;1073569;1073570;1263110;1415776;1433288;1433289;1435981	437	-	RefSeq, NCBInr	B, B	A003ramics_unmapped_contig_10676_gene_1-partial	heat-shock protein Hsp33 [Streptococcus thermophilus]	Hsp33-like chaperonin [Streptococcus thermophilus LMD-9]	-	-	B	PF01430.14 HSP33
A003ramics_unmapped_contig_10676_gene_2-partial	A003ramics_unmapped_contig_10676	2	75	1177	1252	+	-	-	-	-	hypothetical protein	1e-08	57.0	Bacteria	heat-shock protein Hsp33 [Streptococcus sp. C150]	435842	7e-09	57.0	Bacteria	heat shock protein Hsp33 [Streptococcus sp. C150]	435842	57	-	RefSeq, NCBInr	B, B	A003ramics_unmapped_contig_10676_gene_2-partial	heat-shock protein Hsp33 [Streptococcus sp. C150]	heat shock protein Hsp33 [Streptococcus sp. C150]	-	-	B	- -
A003ramics_unmapped_contig_10677_gene_1-partial	A003ramics_unmapped_contig_10677	1	314	80	394	+	YP_008126192.1	82.4	Viruses dsDNA viruses;no RNA stage unclassified dsDNA phages Vibrio phage pYD38-A	Viruses	putative lysozyme	2e-33	124	Bacteria	muraminidase [Novosphingobium sp. Rr 2-17]	555793	2e-33	124	Bacteria	muraminidase [Novosphingobium sp. Rr 2-17]	555793	124	33.5484	RefSeq, NCBInr	B, B	A003ramics_unmapped_contig_10677_gene_1-partial	muraminidase [Novosphingobium sp. Rr 2-17]	muraminidase [Novosphingobium sp. Rr 2-17]	-	-	Vm	PF00959.14 Phage_lysozyme
A003ramics_unmapped_contig_10678_gene_1-partial	A003ramics_unmapped_contig_10678	1	1100	2	1102	+	-	-	-	-	hypothetical protein	2e-07	62.4	Bacteria	hypothetical protein [Mesorhizobium ciceri]	39645;765698	1e-07	62.4	Bacteria	hypothetical protein [Mesorhizobium ciceri biovar biserrulae WSM1271]	39645;765698	62.4	-	RefSeq, NCBInr	B, B	A003ramics_unmapped_contig_10678_gene_1-partial	hypothetical protein [Mesorhizobium ciceri]	hypothetical protein [Mesorhizobium ciceri biovar biserrulae WSM1271]	-	-	B	- -
A003ramics_unmapped_contig_10678_gene_2-partial	A003ramics_unmapped_contig_10678	2	68	1035	1103	+	-	-	-	-	hypothetical protein	-	-	-	-	-	-	-	-	-	-	0	-	-	-	A003ramics_unmapped_contig_10678_gene_2-partial	-	-	-	-	-	- -
A003ramics_unmapped_contig_10679_gene_1-partial	A003ramics_unmapped_contig_10679	1	162	1	163	-	-	-	-	-	hypothetical protein	-	-	-	-	-	-	-	-	-	-	0	-	-	-	A003ramics_unmapped_contig_10679_gene_1-partial	-	-	-	-	-	- -
A003ramics_unmapped_contig_10679_gene_2-partial	A003ramics_unmapped_contig_10679	2	572	178	750	-	YP_008770646.1	63.9	Viruses dsDNA viruses;no RNA stage Caudovirales Siphoviridae unclassified Siphoviridae Bacillus phage Glittering	Viruses	putative minor head protein	5e-12	73.9	Bacteria	hypothetical protein [Geobacillus kaustophilus]	1462	1e-10	68.6	Bacteria	conserved hypothetical protein [Fusobacterium gonidiaformans]	849;469605	73.9	13.5318	RefSeq	B	A003ramics_unmapped_contig_10679_gene_2-partial	hypothetical protein [Geobacillus kaustophilus]	conserved hypothetical protein [Fusobacterium gonidiaformans]	-	-	Vm	PF04233.9 Phage_Mu_F
A003ramics_unmapped_contig_10681__gene_1-partial	A003ramics_unmapped_contig_10681_	1	134	3	137	+	-	-	-	-	hypothetical protein	-	-	-	-	-	-	-	-	-	-	0	-	-	-	A003ramics_unmapped_contig_10681__gene_1-partial	-	-	-	-	-	- -
A003ramics_unmapped_contig_10681__gene_2-partial	A003ramics_unmapped_contig_10681_	2	162	340	502	+	-	-	-	-	hypothetical protein	-	-	-	-	-	-	-	-	-	-	0	-	-	-	A003ramics_unmapped_contig_10681__gene_2-partial	-	-	-	-	-	- -
A003ramics_unmapped_contig_10682_gene_1-partial	A003ramics_unmapped_contig_10682	1	416	3	419	+	-	-	-	-	hypothetical protein	7e-87	275	Bacteria	dihydroxyacetone kinase [Streptococcus thermophilus]	1308	5e-91	274	Bacteria	Dihydroxyacetone kinase family protein [Streptococcus thermophilus]	1308;1042404	275	-	RefSeq	B	A003ramics_unmapped_contig_10682_gene_1-partial	dihydroxyacetone kinase [Streptococcus thermophilus]	Dihydroxyacetone kinase family protein [Streptococcus thermophilus]	-	-	B	PF13684.1 Dak1_2
A003ramics_unmapped_contig_10684_gene_1-partial	A003ramics_unmapped_contig_10684	1	98	2	100	+	-	-	-	-	hypothetical protein	-	-	-	-	-	-	-	-	-	-	0	-	-	-	A003ramics_unmapped_contig_10684_gene_1-partial	-	-	-	-	-	- -
A003ramics_unmapped_contig_10684_gene_2-partial	A003ramics_unmapped_contig_10684	2	691	113	804	+	-	-	-	-	hypothetical protein	1e-09	64.3	Archaea	NUDIX hydrolase [Halococcus hamelinensis]	332168	1e-09	64.3	Archaea	nudix family protein [Halococcus hamelinensis]	332168	64.3	-	RefSeq, NCBInr	A, A	A003ramics_unmapped_contig_10684_gene_2-partial	NUDIX hydrolase [Halococcus hamelinensis]	nudix family protein [Halococcus hamelinensis]	-	-	A	PF00293.23 NUDIX
A003ramics_unmapped_contig_10686_gene_1-partial	A003ramics_unmapped_contig_10686	1	586	332	918	+	-	-	-	-	hypothetical protein	5e-133	391	Bacteria	maltose ABC transporter substrate-binding protein [Lactococcus lactis]	1358	4e-133	391	Bacteria	maltose ABC transporter substrate binding protein [Lactococcus lactis subsp. lactis IO-1]	1358;1046624;1390360;1399116	391	-	RefSeq, NCBInr	B, B	A003ramics_unmapped_contig_10686_gene_1-partial	maltose ABC transporter substrate-binding protein [Lactococcus lactis]	maltose ABC transporter substrate binding protein [Lactococcus lactis subsp. lactis IO-1]	-	-	B	PF13416.1 SBP_bac_8
A003ramics_unmapped_contig_10687_gene_1-partial	A003ramics_unmapped_contig_10687	1	77	2	79	+	-	-	-	-	hypothetical protein	-	-	-	-	-	-	-	-	-	-	0	-	-	-	A003ramics_unmapped_contig_10687_gene_1-partial	-	-	-	-	-	- -
A003ramics_unmapped_contig_10687_gene_2-partial	A003ramics_unmapped_contig_10687	2	61	310	371	+	-	-	-	-	hypothetical protein	-	-	-	-	-	-	-	-	-	-	0	-	-	-	A003ramics_unmapped_contig_10687_gene_2-partial	-	-	-	-	-	- -
A003ramics_unmapped_contig_10688_gene_1-partial	A003ramics_unmapped_contig_10688	1	368	9	377	-	-	-	-	-	hypothetical protein	-	-	-	-	-	-	-	-	-	-	0	-	-	-	A003ramics_unmapped_contig_10688_gene_1-partial	-	-	-	-	-	- -
A003ramics_unmapped_contig_10689_gene_1	A003ramics_unmapped_contig_10689	1	1007	99	1106	-	-	-	-	-	hypothetical protein	1e-09	69.7	Bacteria	cell wall-binding protein [Desulfitobacterium hafniense]	49338	7e-10	69.7	Bacteria	cell wall binding repeat 2-containing protein [Desulfitobacterium hafniense DCB-2]	49338;272564	69.7	-	RefSeq, NCBInr	B, B	A003ramics_unmapped_contig_10689_gene_1	cell wall-binding protein [Desulfitobacterium hafniense]	cell wall binding repeat 2-containing protein [Desulfitobacterium hafniense DCB-2]	-	-	B	- -
A003ramics_unmapped_contig_10689_gene_2	A003ramics_unmapped_contig_10689	2	395	1328	1723	-	-	-	-	-	hypothetical protein	-	-	-	-	-	-	-	-	-	-	0	-	-	-	A003ramics_unmapped_contig_10689_gene_2	-	-	-	-	-	- -
A003ramics_unmapped_contig_10689_gene_3-partial	A003ramics_unmapped_contig_10689	3	86	1692	1778	-	-	-	-	-	hypothetical protein	-	-	-	-	-	-	-	-	-	-	0	-	-	-	A003ramics_unmapped_contig_10689_gene_3-partial	-	-	-	-	-	- -
A003ramics_unmapped_contig_1069_gene_1-partial	A003ramics_unmapped_contig_1069	1	893	1	894	-	-	-	-	-	hypothetical protein	7e-112	344	Bacteria	hypothetical protein [Limnobacter sp. MED105]	391597	5e-112	344	Bacteria	hypothetical protein [Limnobacter sp. MED105]	391597	344	-	RefSeq, NCBInr	B, B	A003ramics_unmapped_contig_1069_gene_1-partial	hypothetical protein [Limnobacter sp. MED105]	hypothetical protein [Limnobacter sp. MED105]	-	-	B	PB006568 Pfam-B_6568
A003ramics_unmapped_contig_1069_gene_2	A003ramics_unmapped_contig_1069	2	1691	1060	2751	-	-	-	-	-	hypothetical protein	0.0	1104	Bacteria	Long-chain acyl-CoA synthetase (AMP-forming) [Limnobacter sp. MED105]	391597	0.0	1104	Bacteria	Long-chain acyl-CoA synthetases (AMP-forming) [Limnobacter sp. MED105]	391597	1104	-	RefSeq, NCBInr	B, B	A003ramics_unmapped_contig_1069_gene_2	Long-chain acyl-CoA synthetase (AMP-forming) [Limnobacter sp. MED105]	Long-chain acyl-CoA synthetases (AMP-forming) [Limnobacter sp. MED105]	-	-	B	PF00501.23 AMP-binding
A003ramics_unmapped_contig_1069_gene_3	A003ramics_unmapped_contig_1069	3	263	2925	3188	+	-	-	-	-	hypothetical protein	8e-20	86.7	Bacteria	hypothetical protein [Limnobacter sp. MED105]	391597	6e-20	86.7	Bacteria	hypothetical protein [Limnobacter sp. MED105]	391597	86.7	-	RefSeq, NCBInr	B, B	A003ramics_unmapped_contig_1069_gene_3	hypothetical protein [Limnobacter sp. MED105]	hypothetical protein [Limnobacter sp. MED105]	-	-	B	- -
A003ramics_unmapped_contig_1069_gene_4	A003ramics_unmapped_contig_1069	4	1295	3209	4504	-	-	-	-	-	hypothetical protein	0.0	836	Bacteria	acetyl-CoA acyltransferase [Limnobacter sp. MED105]	391597	0.0	836	Bacteria	Acetyl-CoA C-acyltransferase [Limnobacter sp. MED105]	391597	836	-	RefSeq, NCBInr	B, B	A003ramics_unmapped_contig_1069_gene_4	acetyl-CoA acyltransferase [Limnobacter sp. MED105]	Acetyl-CoA C-acyltransferase [Limnobacter sp. MED105]	-	-	B	PF00108.18 Thiolase_N
A003ramics_unmapped_contig_1069_gene_5	A003ramics_unmapped_contig_1069	5	881	4501	5382	-	-	-	-	-	hypothetical protein	0.0	561	Bacteria	MaoC domain protein [Limnobacter sp. MED105]	391597	0.0	561	Bacteria	MaoC domain protein [Limnobacter sp. MED105]	391597	561	-	RefSeq, NCBInr	B, B	A003ramics_unmapped_contig_1069_gene_5	MaoC domain protein [Limnobacter sp. MED105]	MaoC domain protein [Limnobacter sp. MED105]	-	-	B	PF01575.14 MaoC_dehydratas
A003ramics_unmapped_contig_1069_gene_6-partial	A003ramics_unmapped_contig_1069	6	359	5407	5766	-	-	-	-	-	hypothetical protein	5e-77	243	Bacteria	acyl-CoA dehydrogenase [Limnobacter sp. MED105]	391597	4e-77	243	Bacteria	acyl-CoA dehydrogenase [Limnobacter sp. MED105]	391597	243	-	RefSeq, NCBInr	B, B	A003ramics_unmapped_contig_1069_gene_6-partial	acyl-CoA dehydrogenase [Limnobacter sp. MED105]	acyl-CoA dehydrogenase [Limnobacter sp. MED105]	-	-	B	PF00441.19 Acyl-CoA_dh_1
A003ramics_unmapped_contig_10690_gene_1-partial	A003ramics_unmapped_contig_10690	1	254	2	256	+	-	-	-	-	hypothetical protein	-	-	-	-	-	-	-	-	-	-	0	-	-	-	A003ramics_unmapped_contig_10690_gene_1-partial	-	-	-	-	-	- -
A003ramics_unmapped_contig_10690_gene_2	A003ramics_unmapped_contig_10690	2	932	451	1383	+	-	-	-	-	hypothetical protein	8e-21	99.8	Bacteria	phage head protein [Hydrogenobacter thermophilus]	940	6e-21	99.8	Bacteria	putative phage major head protein [Hydrogenobacter thermophilus TK-6]	940;608538	99.8	-	RefSeq, NCBInr	B, B	A003ramics_unmapped_contig_10690_gene_2	phage head protein [Hydrogenobacter thermophilus]	putative phage major head protein [Hydrogenobacter thermophilus TK-6]	RefSeg, NCBInr	V	Vm	PB008543 Pfam-B_8543
A003ramics_unmapped_contig_10691_gene_1-partial	A003ramics_unmapped_contig_10691	1	98	1	99	-	-	-	-	-	hypothetical protein	-	-	-	-	-	-	-	-	-	-	0	-	-	-	A003ramics_unmapped_contig_10691_gene_1-partial	-	-	-	-	-	- -
A003ramics_unmapped_contig_10692_gene_1-partial	A003ramics_unmapped_contig_10692	1	360	1	361	-	YP_009100955.1	96.3	Viruses dsDNA viruses;no RNA stage unclassified dsDNA phages Idiomarinaceae phage 1N2-2	Viruses	putative Cas4-domain exonuclease	4e-27	112	Bacteria	oxidoreductase [Limnohabitans sp. Rim28]	1100720	3e-27	112	Bacteria	oxidoreductase [Limnohabitans sp. Rim28]	1100720	112	14.0179	RefSeq, NCBInr	B, B	A003ramics_unmapped_contig_10692_gene_1-partial	oxidoreductase [Limnohabitans sp. Rim28]	oxidoreductase [Limnohabitans sp. Rim28]	-	-	B-MV	- -
A003ramics_unmapped_contig_10694_gene_1-partial	A003ramics_unmapped_contig_10694	1	335	1	336	-	-	-	-	-	hypothetical protein	-	-	-	-	-	-	-	-	-	-	0	-	-	-	A003ramics_unmapped_contig_10694_gene_1-partial	-	-	-	-	-	- -
A003ramics_unmapped_contig_10694_gene_2	A003ramics_unmapped_contig_10694	2	386	392	778	+	-	-	-	-	hypothetical protein	2e-05	52.0	Bacteria	hypothetical protein [Lamprocystis purpurea]	61598	1e-05	52.0	Bacteria	hypothetical protein [Lamprocystis purpurea]	61598	52	-	RefSeq, NCBInr	B, B	A003ramics_unmapped_contig_10694_gene_2	hypothetical protein [Lamprocystis purpurea]	hypothetical protein [Lamprocystis purpurea]	-	-	B	- -
A003ramics_unmapped_contig_10696_gene_1-partial	A003ramics_unmapped_contig_10696	1	521	144	665	-	-	-	-	-	hypothetical protein	4e-120	359	Bacteria	glutamine synthetase [Limnobacter sp. MED105]	391597	3e-120	359	Bacteria	glutamine synthetase [Limnobacter sp. MED105]	391597	359	-	RefSeq, NCBInr	B, B	A003ramics_unmapped_contig_10696_gene_1-partial	glutamine synthetase [Limnobacter sp. MED105]	glutamine synthetase [Limnobacter sp. MED105]	-	-	B	PF00120.19 Gln-synt_C
[truncated: 32,220 more rows]
