# Supplementary material for: Virome Assembly and Annotation: A Surprise in the Namib Desert
Source: Front Microbiol. 2017 Jan 23;8:13. doi: 10.3389/fmicb.2017.00013 (PMC5253355; doi:10.3389/fmicb.2017.00013)
Supplement: Table S3 — Annotation table for the Thalassomonas phage-like genome described in this study (contig_13). [file Table3.XLSX]

## Sheet: Sheet1
gene name	gene name	gene length	start	stop	strand	%identity	%coverage	e-value	score	hit definition	hit kingdom	pfam	in Thalassomonas
1	ORF_1	1749	1	1750	-	67.34	28	1e-80	279	hypothetical protein BA3_0001 [Thalassomonas phage BA3]	Viruses	- -	host lysis gene
2	ORF_2	5705	1753	7458	-	81.31	97	0	1932	hypothetical protein BA3_0002 [Thalassomonas phage BA3]	Viruses	- -	late gene: rRNA adenine dimethylase
3	ORF_3	839	7502	8341	-	61.97	100	3e-122	362	hypothetical protein BA3_0005 [Thalassomonas phage BA3]	Viruses	- -	-
4	ORF_4	767	8352	9119	-	63.03	93	5e-93	285	hypothetical protein BA3_0006 [Thalassomonas phage BA3]	Viruses	PB001579 Pfam-B_1579	-
5	ORF_5	563	9107	9670	-	82.97	97	6e-110	323	hypothetical protein BA3_0007 [Thalassomonas phage BA3]	Viruses	- -	-
6	ORF_6	341	9680	10021	-	36.28	100	7e-11	64.7	hypothetical protein [Sphingobium chungbukense]	Bacteria	- -
7	ORF_7	842	10026	10868	-	71.15	19	9e-18	90.5	hypothetical protein BA3_0008 [Thalassomonas phage BA3]	Viruses	- -	-
8	ORF_8	1376	10868	12244	-	75.11	100	0	740	hypothetical protein BA3_0009 [Thalassomonas phage BA3]	Viruses	- -	late gene: similar to stabilization protein
9	ORF_9	749	12247	12996	-	75.9	100	2e-128	375	hypothetical protein BA3_0010 [Thalassomonas phage BA3]	Viruses	- -	-
10	ORF_10	335	13001	13336	-	42.86	88	4e-19	86.3	hypothetical protein similar to phage protein (N4 Gp49/phage Sf6 gene 66) family [Pseudomonas phage KPP25]	Viruses	PF13876,1 Phage_gp49_66	other virus
11	ORF_11	599	13346	13945	-	51.22	98	9e-60	196	hypothetical protein BA3_0011 [Thalassomonas phage BA3]	Viruses	- -	-
12	ORF_12	1247	14026	15273	-	86.51	100	0	752	hypothetical protein BA3_0013 [Thalassomonas phage BA3]	Viruses	PF11651,3 P22_CoatProtein	structural gene: similar to coat protein
13	ORF_13	923	15289	16212	-	56.83	100	4e-104	318	hypothetical protein BA3_0014 [Thalassomonas phage BA3]	Viruses	- -	-
14	ORF_14	2144	16297	18441	-	75.21	99	0	1122	hypothetical protein BA3_0015 [Thalassomonas phage BA3]	Viruses	PB000372 Pfam-B_372	late gene: similar to portal protein
15	ORF_15	125	18434	18559	-	-	-	-	-	-	-	- -
16	ORF_16	200	18546	18746	-	43.94	100	6e-09	56.2	hypothetical protein BA3_0016 [Thalassomonas phage BA3]	Viruses	- -	-
17	ORF_17	1640	18743	20383	-	80.22	100	0	965	hypothetical protein BA3_0017 [Thalassomonas phage BA3]	Viruses	- -	late gene: similar to terminase large subunit
18	ORF_18	653	20425	21078	-	57.07	94	4e-77	242	terminase small subunit [Vibrio phage VvAW1]	Viruses	PF03592,11 Terminase_2
19	ORF_19	146	21068	21214	-	66.67	88	3e-09	56.6	hypothetical protein BA3_0020 [Thalassomonas phage BA3]	Viruses	- -	similar to gp26 Burkholderia cenocepacia phage BcepB1A; YP_024873
20	ORF_20	509	21214	21723	-	36.36	98	1e-34	129	hypothetical protein BA3_0021 [Thalassomonas phage BA3]	Viruses	- -	-
21	ORF_21	404	21735	22139	-	58.27	95	5e-46	156	hypothetical protein BA3_0022 [Thalassomonas phage BA3]	Viruses	PB015188 Pfam-B_15188	similar to host lysis gene
22	ORF_22	575	22172	22747	-	40.43	98	8e-40	145	hypothetical protein [Marinobacter subterrani]	Bacteria	- -
23	ORF_23	416	22744	23160	-	44.07	43	7e-06	51.2	hypothetical protein [Vibrio coralliilyticus]	Bacteria	- -
24	ORF_24	260	23168	23428	-	-	-	-	-	-	-	- -
25	ORF_25	350	23425	23775	-	53.33	52	3e-11	65.1	hypothetical protein [Shewanella baltica]	Bacteria	- -
26	ORF_26	425	23763	24188	-	50.81	88	6e-34	125	hypothetical protein [Vibrio shilonii]	Bacteria	PF08291,6 Peptidase_M15_3
27	ORF_27	218	24239	24457	-	39.68	88	3e-07	53.1	hypothetical protein [Lactobacillus vaginalis]	Bacteria	- -
28	ORF_28	371	24457	24828	-	50	85	8e-29	113	hypothetical protein BA3_0027 [Thalassomonas phage BA3]	Viruses	- -	-
29	ORF_29	287	24941	25228	-	52.63	60	3e-09	60.1	hypothetical protein [Shewanella sp, ZOR0012]	Bacteria	- -
30	ORF_30	569	25225	25794	-	-	-	-	-	-	-	- -
31	ORF_31	287	25791	26078	-	41.27	65	0.0002	45.4	hypothetical protein VPAG_00041 [Vibrio phage douglas 12A4]	Viruses	- -	other virus
32	ORF_32	518	26075	26593	-	-	-	-	-	-	-	- -
33	ORF_33	251	26580	26831	-	-	-	-	-	-	-	- -
34	ORF_34	821	26966	27787	-	61.99	99	7e-118	350	hypothetical protein BA3_0030 [Thalassomonas phage BA3]	Viruses	PF10065,4 DUF2303	-
35	ORF_35	383	27851	28234	-	73.39	98	3e-60	192	hypothetical protein BA3_0031 [Thalassomonas phage BA3]	Viruses	PB001381 Pfam-B_1381	-
36	ORF_36	293	28291	28584	-	-	-	-	-	-	-	- -
37	ORF_37	1151	28640	29791	-	39.11	71	3e-54	193	hypothetical protein [Pseudoalteromonas piscicida]	Bacteria	- -
38	ORF_38	950	29795	30745	-	46.86	96	7e-84	267	hypothetical protein [Pseudoalteromonas piscicida]	Bacteria	PF04098,10 Rad52_Rad22
39	ORF_39	683	30742	31425	-	48.12	94	3e-60	201	pentapeptide repeat protein [Leptospira interrogans]	Bacteria	PF00805,17 Pentapeptide
40	ORF_40	227	31554	31781	+	57.97	92	5e-21	88.6	hypothetical protein BA3_0035 [Thalassomonas phage BA3]	Viruses	PF13443,1 HTH_26	eraly gene: DNA binding
41	ORF_41	812	31784	32596	+	46.42	93	1e-57	196	hypothetical protein BA3_0036 [Thalassomonas phage BA3]	Viruses	PF07120,6 DUF1376	-
42	ORF_42	698	32598	33296	+	43.22	50	5e-23	103	DNA replication protein [Serratia odorifera]	Viruses	PF06992,6 Phage_lambda_P
43	ORF_43	224	33289	33513	+	45.16	84	3e-09	58.2	hypothetical protein [Endozoicomonas montiporae]	Bacteria	PB014227 Pfam-B_14227
44	ORF_44	161	33576	33737	+	-	-	-	-	-	-	- -
45	ORF_45	464	33737	34201	+	34.51	73	5e-14	74.7	hypothetical protein [Providencia alcalifaciens]	Bacteria	PB001606 Pfam-B_1606
46	ORF_46	230	34198	34428	+	50	87	2e-11	64.3	hypothetical protein [Pseudoalteromonas piscicida]	Bacteria	- -
47	ORF_47	674	34415	35089	+	44.89	79	1e-36	137	hypothetical protein [Tolumonas sp, BRL6-1]	Bacteria	PF05766,7 NinG
